# Supplementary material for: Human–robot creative interactions: Exploring creativity in artificial agents using a storytelling game
Source: Front Robot AI. 2022 Aug 24;9:695162. doi: 10.3389/frobt.2022.695162 (PMC9449979; doi:10.3389/frobt.2022.695162)
Supplement: Supplementary file 1 [file DataSheet1.CSV]

StartDate	EndDate	Status	Progress	Duration__in_seconds_	Finished	RecordedDate	ResponseId	DistributionChannel	UserLanguage	Q_RecaptchaScore	Q_RelevantIDDuplicate	Q_RelevantIDDuplicateScore	Q_RelevantIDFraudScore	Q_RelevantIDLastStartDate	Q01_First_Click	Q01_Last_Click	Q01_Page_Submit	Q01_Click_Count	Q02_Browser	Q02_Version	Q02_Operating_System	Q02_Resolution	Q04	Q149	ID_Participant	ID_Group	ID_Group_4	Story	Movement	Age	Occupation_Classified	Ocuppation	CONTINENT	ME1_3	ME1_4	Education	ME1_21	Areas_Study	ME1_22	ME2_1	ME2_2	ME2_3	ME2_4	ME2_5	ME2_6	ME2_7	ME2_8	ME2_9	ME2_10
2/25/2021 12:57:15	2/25/2021 13:29:29	0	100	1933	1	2/25/2021 13:29:29	R_2B2NRw8UnqJMLJM	anonymous	EN	1		0	5	10/14/1582 0:00:00	1614.428	1627.132	1629.933	4	Opera	73.0.3856.400	Windows NT 10.0	1366x768	1	5ec5bd4ce79b5061d7a5f8a6	104	MC52	3	C	M	19	S	Student	EU	Vila Real, Portugal	M	H	High School	3	Computers	1	1	3	1	1	2	1	1	1	1
2/25/2021 14:52:33	2/25/2021 15:07:12	0	100	878	1	2/25/2021 15:07:12	R_eEv9ULmghS4IoYF	anonymous	EN	1		0	0	10/14/1582 0:00:00	9.021	27.133	51.95	4	Chrome	88.0.4324.190	Windows NT 10.0	1280x800	1	5d403ca7738a5b001995f974	182	MC09	3	C	M	36	U	Unemployed	AU	Auckland, New Zealand	M	V	Diploma	3	IT	1	1	3	1	1	3	1	3	3	1
2/25/2021 12:55:36	2/25/2021 13:03:00	0	100	444	1	2/25/2021 13:03:00	R_1qVOv12MwzX8QCQ	anonymous	EN	1		0	5	10/14/1582 0:00:00	9.918	17.117	38.102	4	Chrome	88.0.4324.182	Windows NT 10.0	1366x768	1	5e1f565e7a9ded28ec19544e	29	MC12	3	C	M	33	S	Student	EU	Porto, Portugal	M	U	Bachelors	2	Public Health	4	5	3	2	4	1	4	4	3	4
2/25/2021 14:51:27	2/25/2021 15:14:14	0	100	1367	1	2/25/2021 15:14:15	R_aaFfLhSOHWsHJwl	anonymous	EN	1		0	0	10/14/1582 0:00:00	317.856	329.887	332.153	3	Chrome	88.0.4324.182	Windows NT 6.1	1920x1080	1	6029d28bc597e04077e8d2a9	195	MC14	3	C	M	32	U	Unemployed	NA	Saskatoon Canada	F	H	Middle School	6	none	4	3	1	4	4	1	5	4	4	4
2/25/2021 12:58:44	2/25/2021 13:08:22	0	100	578	1	2/25/2021 13:08:22	R_zYlz3hpTi28QGFX	anonymous	EN	1		0	5	10/14/1582 0:00:00	33.84	45.989	56.141	2	Chrome	88.0.4324.182	Windows NT 10.0	1536x864	1	60083f60e5beb32dec36a439	70	MC56	3	C	M	18	U	unemployed	EU	Prague	M	B	Basic	4	Massage	3	4	4	3	2	2	4	4	3	4
2/25/2021 14:52:58	2/25/2021 14:59:20	0	100	382	1	2/25/2021 14:59:20	R_3JgBDKsTtSSpqTv	anonymous	EN	1	TRUE	100	0	2/25/2021 3:52:35	1.019	20.027	25.731	15	Chrome	88.0.4324.182	Windows NT 10.0	1536x864	1	5fc6c66db312473beedf9d4a	131	MC07	3	C	M	38	O	n.a	UK	london	M	U	college	5	business	4	3	3	4	3	4	4	3	2	3
2/25/2021 12:56:23	2/25/2021 13:14:51	0	100	1108	1	2/25/2021 13:14:52	R_2Ua1nsf8qOWFWP2	anonymous	EN	1		0	0	10/14/1582 0:00:00	4.819	392.179	397.222	18	Edge	88.0.705.74	Windows NT 10.0	1366x768	1	5edab4e9750d97142796d0fa	91	MC40	3	C	M	22	S	University Student	EU	Greece	F	U	Bachelors	7	Religious Studies	4	5	3	4	3	2	5	4	3	5
2/25/2021 14:52:39	2/25/2021 14:59:54	0	100	434	1	2/25/2021 14:59:54	R_pnG4wNv9Z5kRWs9	anonymous	EN	1		0	0	10/14/1582 0:00:00	35.514	40.609	48.174	3	Firefox	85.0	Windows NT 10.0	1920x1080	1	602c0fc2eff74b4748e9b41e	137	MC17	3	C	M	30	Z	Hospitality Manager	UK	Manchester, UK	M	U	College	6	NA	4	3	4	3	4	2	3	4	3	3
2/25/2021 12:59:01	2/25/2021 13:07:34	0	100	512	1	2/25/2021 13:07:34	R_x4avd7f5NilD6fv	anonymous	EN	0.9		0	0	10/14/1582 0:00:00	5.856	39.542	42.345	22	Chrome	88.0.4324.181	Android 11	412x915	1	600c3219a434df2de6427feb	64	MC08	3	C	M	37	Z	Postal clerk	NA	NY, USA	M	H	High school	8	Criminal justice	2	4	4	2	2	4	4	4	4	4
2/25/2021 14:52:35	2/25/2021 14:59:05	0	100	389	1	2/25/2021 14:59:05	R_3F4Y1cUcs0iL7gM	anonymous	EN	1		0	0	10/14/1582 0:00:00	114.324	120.384	135.423	4	Firefox	85.0	Windows NT 10.0	1920x1080	1	5ba961708939010001907a7b	128	MC16	3	C	M	30	S	Student	AU	Melbourne	M	M	Masters	9	Education	4	2	3	4	2	4	2	4	3	2
2/25/2021 14:53:23	2/25/2021 15:20:10	0	100	1606	1	2/25/2021 15:20:11	R_1OTt49bjgubtdhQ	anonymous	EN	0.9		0	0	10/14/1582 0:00:00	823.675	854.571	857.821	5	Chrome	88.0.4324.190	Windows NT 10.0	1280x1024	1	5df57703c4e1553eebffbb0b	200	MC59	3	C	M	18	S	Student	NA	NYC, USA	M	H	High School	3	Computer Science	2	2	4	3	2	4	2	4	3	2
2/25/2021 15:45:09	2/25/2021 16:12:10	0	100	1621	1	2/25/2021 16:12:11	R_1dsG9Pns7oa8yPA	anonymous	EN	1		0	0	10/14/1582 0:00:00	97.428	115.166	116.787	7	Chrome	88.0.4324.182	Windows NT 10.0	1920x1080	1	6009f2b10438ca0e059f311a	206	MC31	3	C	M	25	S	Student	EU	Bochum, Germany	M	H	High School	3	Electrical Engineering & Information Technology	3	4	4	2	4	3	2	4	3	2
2/25/2021 14:51:14	2/25/2021 15:06:31	0	100	916	1	2/25/2021 15:06:31	R_6VWmm1yHUt3kjnz	anonymous	EN	0.9		0	0	10/14/1582 0:00:00	115.882	139.866	154.059	4	Chrome	88.0.4324.190	Windows NT 10.0	1366x768	1	6000d90e2ca5621fdd6d0f34	180	MC47	3	C	M	21	S	Student	NA	Mexico	F	H	High School	4	Medicine	4	2	4	3	1	5	3	3	4	2
2/25/2021 14:52:03	2/25/2021 14:59:14	0	100	431	1	2/25/2021 14:59:15	R_SMB1YmRIciMhfRD	anonymous	EN	1		0	0	10/14/1582 0:00:00	113.556	143.322	150.801	7	Chrome	88.0.4324.182	Windows NT 6.1	1366x768	1	6000d5f5eebf792047c6fd23	129	MC51	3	C	M	20	S	Student	NA	Mexico	M	H	High School	4	Health	3	1	4	2	1	4	2	4	5	1
2/25/2021 14:51:52	2/25/2021 15:07:44	0	100	951	1	2/25/2021 15:07:44	R_1InFvXrXIXhxOAA	anonymous	EN	1		0	0	10/14/1582 0:00:00	20.281	84.065	85.438	6	Chrome	88.0.4324.182	Windows NT 6.1	1366x768	1	5f0f9a64d5d9560008936388	184	MC24	3	C	M	26	S	student	NA	Mexico	M	H	High School (currently finishing a bachelors degree)	2	Psychology	4	3	4	4	3	3	4	4	3	3
2/25/2021 14:52:59	2/25/2021 14:59:00	0	100	361	1	2/25/2021 14:59:00	R_3oMkew605l3DlFj	anonymous	EN	0.9		0	0	10/14/1582 0:00:00	13.498	14.826	27.394	2	Safari	14.0.3	Macintosh	1440x900	1	5efe91f2c0386e000bb1a874	126	MC41	3	C	M	22	S	Student	NA	Monterrey, Mexico	F	U	Bachelors	5	Marketing	5	5	4	4	3	4	5	3	3	5
2/25/2021 12:58:54	2/25/2021 13:14:42	0	100	948	1	2/25/2021 13:14:43	R_25z6WxvsnIvHB5G	anonymous	EN	1		0	0	10/14/1582 0:00:00	36.163	47.249	60.371	4	Firefox	86.0	Windows NT 10.0	1920x1080	1	5f179d67f6200514ba002254	90	MC50	3	C	M	20	S	student	SA	Chile	M	H	high school	3	computer engineer	2	3	3	4	4	3	2	4	4	4
3/2/2021 0:43:41	3/2/2021 0:50:38	0	100	417	1	3/2/2021 0:50:39	R_1re6lCzrrDh8pPM	anonymous	EN	1		0	0	10/14/1582 0:00:00	33.486	42.376	48.504	4	Chrome	88.0.4324.192	Macintosh	1440x900	1	602542e09cb276033f99654d	229	MC37	3	C	M	23	S	Student	UK	Hertfordshire	F	U	BSc	2	Psychology	4	5	3	4	3	5	4	4	3	4
2/25/2021 14:52:43	2/25/2021 14:58:59	0	100	375	1	2/25/2021 14:59:00	R_3EmpLN6llD55MHd	anonymous	EN	1		0	0	10/14/1582 0:00:00	33.534	35.887	45.268	2	Edge	88.0.705.74	Windows NT 10.0	1920x1080	1	5d6de63201523a0001f51f27	125	MC01	3	C	M	54	R	Retired	AU	Adelaide, Australia	F	H	High School	6	none	4	4	5	3	4	5	4	3	2	4
2/25/2021 12:56:32	2/25/2021 13:31:43	0	100	2110	1	2/25/2021 13:31:44	R_3Ras9DOEIbd5EQi	anonymous	EN	0.9		0	5	10/14/1582 0:00:00	193.806	195.67	208.186	2	Firefox	85.0	Windows NT 10.0	1920x1080	1	5dde6b9423f9f1dbee617eb2	105	MC13	3	C	M	32	Z	interpreter	EU	Bielsko-Biała, Poland	F	M	Masters	7	Journalism	5	5	2	4	5	3	5	4	4	5
3/2/2021 0:10:07	3/2/2021 0:17:05	0	100	418	1	3/2/2021 0:17:06	R_1GQ8Qr7RGfTVKFj	anonymous	EN	1		0	0	10/14/1582 0:00:00	12.669	19.88	38.614	3	Firefox	86.0	Windows NT 10.0	1366x768	1	55747e4afdf99b6752df4183	210	MC05	3	C	M	41	H	housewife	UK	hereford, uk	F	V	a levels	2	maths	3	2	4	4	3	4	3	4	3	3
2/25/2021 13:00:08	2/25/2021 13:07:00	0	100	411	1	2/25/2021 13:07:00	R_C1Bl5jj59FNSyop	anonymous	EN	1		0	5	10/14/1582 0:00:00	7.314	8.443	17.973	3	Chrome	88.0.4324.182	Windows NT 10.0	1920x1080	1	5c9a1aee68751c0001c19cb7	57	MC36	3	C	M	23	S	University Student	EU	Portugal, Azores	M	H	High School	3	Programing	4	3	4	2	4	4	3	4	4	3
2/25/2021 12:46:44	2/25/2021 12:52:56	0	100	371	1	2/25/2021 12:52:56	R_1OBl1eDUwNIMGMp	anonymous	EN	1		0	0	10/14/1582 0:00:00	25.461	35.932	42.706	5	Chrome	88.0.4324.182	Windows NT 10.0	2560x1440	1	5e29135104f5a60e9216c66d	3	MC11	3	C	M	33	H	Homemaker	NA	Indianapolis, USA	M	H	Some College	6	General Studies	4	4	5	5	3	2	4	3	4	5
3/2/2021 0:11:29	3/2/2021 0:31:38	0	100	1209	1	3/2/2021 0:31:39	R_3s68UqmXmbyHlcv	anonymous	EN	1		0	0	10/14/1582 0:00:00	56.645	74.732	79.433	4	Chrome	88.0.4324.190	Windows NT 10.0	1680x1050	1	5fbf79278fabf61f1042c188	224	MC60	3	C	M	18	U	jobless	EU	Leszno, Poland	M	H	High School	3	IT	4	4	4	4	3	4	5	4	3	4
2/25/2021 14:52:21	2/25/2021 15:02:12	0	100	590	1	2/25/2021 15:02:12	R_2WTsoBt8tXh9HhM	anonymous	EN	1		0	0	10/14/1582 0:00:00	32.547	70.559	71.754	9	Chrome	87.0.4280.141	Windows NT 10.0	1366x768	1	5e870750e77d1900093ceb6c	156	MC06	3	C	M	39	Z	energy engineer	NA	Aguascalientes, Mexico	M	U	Bachelors	3	energy engineering	5	4	3	3	4	4	5	4	4	5
2/25/2021 14:52:21	2/25/2021 15:01:35	0	100	554	1	2/25/2021 15:01:36	R_2Bbz2yms0qtN3Z2	anonymous	EN	1		0	0	10/14/1582 0:00:00	19.901	43.301	48.695	7	Chrome	88.0.4324.182	Windows NT 10.0	1920x1080	1	5c474d6ca8703f0001b6cf26	152	MC42	3	C	M	22	S	Student	EU	Braga, Portugal	M	U	Bachelors	2	Biology	4	4	4	4	3	4	4	4	4	4
2/25/2021 14:54:32	2/25/2021 15:21:48	0	100	1636	1	2/25/2021 15:21:49	R_25EIl9xrADe36Hj	anonymous	EN	1		0	0	10/14/1582 0:00:00	11.339	155.026	155.522	9	Edge	88.0.705.74	Windows NT 10.0	1366x768	1	5f1b7574608b813782015327	203	MC45	3	C	M	22	S	Student	SA	Valdivia, Chile	M	H	High School	2	Psychology	5	4	3	3	4	5	4	4	4	4
2/25/2021 14:52:45	2/25/2021 15:10:05	0	100	1040	1	2/25/2021 15:10:05	R_bfpgNnb03llt2sp	anonymous	EN	1		0	0	10/14/1582 0:00:00	72.511	80.008	90.222	2	Chrome	88.0.4324.190	Windows NT 10.0	1920x1080	1	5702c03e68c641000e0d754d	190	MC03	3	C	M	49	U	Not looking for work	UK	Dunstable, UK	M	V	NVQ Level 4 - Management	5	Management	3	3	4	4	4	3	3	4	4	3
2/25/2021 12:58:24	2/25/2021 13:05:51	0	100	446	1	2/25/2021 13:05:51	R_1EiBtTfAU6T7JQw	anonymous	EN	1		0	0	10/14/1582 0:00:00	45.72	99.491	113.14	7	Chrome	88.0.4324.182	Windows NT 10.0	1366x768	1	5cf162a99681010001ee9b83	46	MC19	3	C	M	29	Z	Reception	NA	Woodstock Ontario Canada	F	U	College	10	Recreation and leisure	4	4	4	3	4	5	4	4	3	3
2/25/2021 12:51:39	2/25/2021 12:57:49	0	100	370	1	2/25/2021 12:57:50	R_Og41qR5pBHOJFzX	anonymous	EN	1		0	5	10/14/1582 0:00:00	14.452	19.935	29.46	3	Chrome	88.0.4324.182	Windows NT 10.0	1920x1080	1	5fca632e2c738463cdd11d2e	11	MC55	3	C	M	18	S	Student	EU	Lisbon	M	H	High School	7	Media	5	4	3	4	4	3	5	4	5	4
2/25/2021 14:52:34	2/25/2021 15:01:16	0	100	521	1	2/25/2021 15:01:17	R_1pGoupGhm4dhN2m	anonymous	EN	0.9		0	0	10/14/1582 0:00:00	0.4	15.148	15.892	13	Chrome	88.0.4324.181	Android 10	393x851	1	5f205f6b941a570ef91368a0	150	MC27	3	C	M	25	Z	Working full-time	EU	Murcia, Spain	F	U	Bachelors	1	Fine Arts	4	5	3	4	4	4	5	4	4	5
3/2/2021 0:09:15	3/2/2021 0:17:39	0	100	504	1	3/2/2021 0:17:39	R_3Mmt7TnLeQPJE0l	anonymous	EN	0.8		0	0	10/14/1582 0:00:00	12.022	77.663	135.094	46	Chrome	88.0.4324.152	Android 11	441x980	1	5feb6c7bb289af7474291a40	212	MC25	3	C	M	26	Z	Business analyst	EU	Madrid, Spain	F	M	Masters	2	Physics	3	2	4	3	4	5	2	4	3	2
2/25/2021 12:59:57	2/25/2021 13:11:10	0	100	673	1	2/25/2021 13:11:11	R_2qxTs04hp9P85u5	anonymous	EN	1		0	5	10/14/1582 0:00:00	12.607	17.364	23.498	2	Chrome	88.0.4324.190	Windows NT 10.0	1536x864	1	5f047a65fdf1e906f0233c91	83	MC38	3	C	M	22	S	Student	EU	Lisbon, Portugal	M	U	Bachelor	3	Engineering	4	5	4	5	5	2	5	4	4	5
3/2/2021 0:10:17	3/2/2021 0:31:52	0	100	1294	1	3/2/2021 0:31:52	R_323ZdHIqNtp7Z7K	anonymous	EN	1		0	0	10/14/1582 0:00:00	104.996	165.069	170.005	5	Chrome	88.0.4324.190	Windows NT 10.0	1920x1080	1	5f9c236b484eba05eef4145e	225	MC61	3	C	M	18	I	Junior Programmer	EU	Leszno, Poland	M	H	High School	3	IT	4	4	4	4	2	5	5	5	4	5
2/25/2021 12:59:45	2/25/2021 13:12:35	0	100	769	1	2/25/2021 13:12:35	R_3oyWluxg9Ih7rrc	anonymous	EN	1		0	0	10/14/1582 0:00:00	54.162	75.441	78.79	6	Firefox	86.0	Windows NT 10.0	1366x768	1	5e3352b4334b2131feaf8dbb	87	MC39	3	C	M	22	S	Student	NA	Mexico	F	U	Bachelors	6	University	5	5	5	5	1	3	5	5	5	5
2/25/2021 14:55:11	2/25/2021 15:06:02	0	100	650	1	2/25/2021 15:06:02	R_2V2b81QHMMxVDHv	anonymous	EN	0.9	TRUE	100	0	2/25/2021 3:54:45	5.829	12.876	21.28	4	Chrome	88.0.4324.182	Windows NT 10.0	1366x768	1	5fff2f20cecb156a9f54d945	178	MC29	3	C	M	25	U	unemployed	NA	mexico City	M	U	bachelors	10	Gastronomy	5	4	5	4	3	4	4	3	5	4
2/25/2021 13:00:38	2/25/2021 13:06:39	0	100	360	1	2/25/2021 13:06:39	R_2ay3pxLBeAQT6iT	anonymous	EN	1		0	0	10/14/1582 0:00:00	6.741	27.797	38.858	8	Edge	88.0.705.74	Windows NT 10.0	1920x1080	1	601707c3f791c48fa5a78228	52	MC35	3	C	M	23	Z	Mail Sorter	NA	Fredericton, New Brunswick	M	H	High School	6	College Prep	4	3	5	4	3	5	4	5	3	3
2/25/2021 14:52:42	2/25/2021 15:15:38	0	100	1376	1	2/25/2021 15:15:39	R_1Fhn5JA5ZiqVbq4	anonymous	EN	1		0	0	10/14/1582 0:00:00	22.963	178.344	178.675	22	Chrome	88.0.4324.182	Windows NT 10.0	1920x1080	1	5f62a0d054efa1337b497ae2	196	MC58	3	C	M	18	I	Information Technology	EU	Budapest, Hungary	M	H	High School	2	Biology	4	4	3	4	5	4	4	4	5	3
2/25/2021 12:51:10	2/25/2021 13:03:43	0	100	752	1	2/25/2021 13:03:43	R_s6Y0CRvV4fWewWl	anonymous	EN	1		0	5	10/14/1582 0:00:00	12.115	74.7	75.992	20	Chrome	88.0.4324.181	Android 10	393x873	1	5e5701332445b00c809f4f5a	32	MC34	3	C	M	23	U	Unemployed	EU	Portugal	F	M	Masters	2	Biology - Molecular oncology	4	4	4	4	3	5	4	4	5	4
2/25/2021 13:00:07	2/25/2021 13:06:02	0	100	355	1	2/25/2021 13:06:03	R_OeE7su0BCRb0dK9	anonymous	EN	0.9		0	0	10/14/1582 0:00:00	0.357	13.951	14.596	13	Chrome	88.0.4324.152	Android 10	393x851	1	5ff33ff4937861400935bba1	48	MC21	3	C	M	27	S	Medical student	NA	Mexico	F	M	MD	4	General practitioner	4	4	4	4	3	5	4	4	5	3
2/25/2021 14:55:37	2/25/2021 15:12:21	0	100	1004	1	2/25/2021 15:12:22	R_2TSMPjZEApJKj0v	anonymous	EN	0.9		0	0	10/14/1582 0:00:00	0.745	19.383	20.478	14	Chrome	88.0.4324.181	Android 10	412x869	1	5f434c1440527259064288b0	194	MC22	3	C	M	27	U	Unemployed	A	Cape Town, South Africa	F	U	Bachelors degree	8	Law	4	4	5	4	3	5	4	4	5	4
2/25/2021 12:53:47	2/25/2021 13:00:20	0	100	393	1	2/25/2021 13:00:20	R_yxvjZOHLzrUgEZH	anonymous	EN	1		0	5	10/14/1582 0:00:00	1.459	34.082	40.399	21	Chrome	88.0.4324.182	Windows NT 10.0	1536x864	1	5e32cbbd0082f129b012ff73	18	MC33	3	C	M	23	S	student	EU	Lisbon, Portugal	M	U	Bachelor	3	Engineering	4	4	5	3	4	5	3	4	5	4
2/25/2021 12:57:12	2/25/2021 13:07:09	0	100	597	1	2/25/2021 13:07:10	R_2zqCdM4jt1M115a	anonymous	EN	1		0	5	10/14/1582 0:00:00	38.521	58.211	62.957	3	Chrome	88.0.4324.182	Windows NT 10.0	1536x864	1	5f1eb35f12e4af0196a01408	58	MC32	3	C	M	24	S	Student	EU	Pau, France	M	U	Bachelors	3	Chemical Engineering	4	5	5	4	4	5	5	4	4	4
2/25/2021 12:51:48	2/25/2021 13:01:08	0	100	559	1	2/25/2021 13:01:08	R_2Ra0nrq5neefNzO	anonymous	EN	1		0	0	10/14/1582 0:00:00	5.56	104.694	107.526	8	Chrome	88.0.4324.182	Windows NT 10.0	1366x768	1	601acaa9709f9039237b511d	21	MC46	3	C	M	21	S	Student	SA	Santiago, Chile	M	H	High School	5	Business	4	4	4	4	5	3	4	5	5	4
2/25/2021 14:52:56	2/25/2021 15:08:18	0	100	922	1	2/25/2021 15:08:19	R_2aqza3B8vDGGNUe	anonymous	EN	1		0	0	10/14/1582 0:00:00	7.361	249.89	250.678	63	Chrome	88.0.4324.181	Android 10	360x720	1	602ddf6c63f2018e385ff0d4	186	MC30	3	C	M	25	S	Student	NA	Mexico City	F	U	Bachelor	2	Biology	5	5	4	5	5	3	5	5	4	5
2/25/2021 12:55:04	2/25/2021 13:05:46	0	100	641	1	2/25/2021 13:05:46	R_AjkOLBmU9YPC4zD	anonymous	EN	0.9		0	0	10/14/1582 0:00:00	40.894	53.211	62.907	4	Chrome	88.0.4324.182	Windows NT 6.3	1920x1080	1	5eea685023e2ad15c09a3d1f	44	MC48	3	C	M	20	S	Student	NA	Guadalajara, Jalisco, Mexico	F	H	High School, Others	1	Arts and Design	5	5	4	5	5	3	5	5	5	5
2/25/2021 12:57:33	2/25/2021 13:04:25	0	100	411	1	2/25/2021 13:04:25	R_3p2Y6IFwG5vnN4W	anonymous	EN	1		0	0	10/14/1582 0:00:00	3.335	45.204	45.681	20	Chrome	88.0.4324.181	Android 9	393x851	1	5cb1a495c567c000012a6e7f	37	MC20	3	C	M	27	U	Unemployed	EU	Veria, Greece	F	U	Bachelors	9	Education	5	5	3	5	4	5	5	5	5	5
2/25/2021 14:51:13	2/25/2021 15:00:31	0	100	558	1	2/25/2021 15:00:32	R_3FUU8XLWHwEPcf7	anonymous	EN	1		0	0	10/14/1582 0:00:00	116.216	156.448	158.296	7	Chrome	88.0.4324.182	Windows NT 10.0	1366x768	1	5ff649fda2b5841ceef90ff0	141	MC57	3	C	M	18	S	Student	NA	Queretaro, Mexico.	F	H	High School	3	Engineering	5	5	5	4	3	5	4	5	5	5
2/25/2021 14:52:16	2/25/2021 15:03:33	0	100	676	1	2/25/2021 15:03:34	R_3PKO3RLlAhkTT2w	anonymous	EN	0.9		0	0	10/14/1582 0:00:00	124.366	136.506	149.864	4	Chrome	88.0.4324.192	Windows NT 10.0	1536x864	1	5fd8e001f6c8122ee17a1b87	163	MC28	3	C	M	25	U	Unemployed	NA	Los Angeles	M	U	Bachelor	3	Engineering	5	5	4	5	5	4	5	5	4	5
2/25/2021 14:53:09	2/25/2021 15:04:26	0	100	676	1	2/25/2021 15:04:27	R_r6LIqjiImaaf28h	anonymous	EN	1		0	0	10/14/1582 0:00:00	54.296	83.233	87.626	7	Chrome	88.0.4324.190	Windows NT 10.0	1920x1080	1	5f7342353a92e401b7dc7bc9	170	MC44	3	C	M	22	U	Unemployed	EU	Covilhã Portugal	M	U	Bachelors	1	Film	4	4	5	4	3	5	4	5	5	4
2/25/2021 14:52:39	2/25/2021 15:06:29	0	100	830	1	2/25/2021 15:06:30	R_egRbMprdE1jKxUZ	anonymous	EN	0.9		0	0	10/14/1582 0:00:00	17.094	105.981	140.221	5	Opera	73.0.3856.400	Windows NT 10.0	1366x768	1	603415a0234f1b1eff3da3d7	179	MC54	3	C	M	19	S	student	NA	Hermosillo, Mexico	M	H	High School	3	Engineering	4	3	5	5	4	4	5	5	4	5
2/25/2021 14:51:09	2/25/2021 14:58:34	0	100	444	1	2/25/2021 14:58:35	R_2WGSGRuRfwXoaoU	anonymous	EN	1		0	0	10/14/1582 0:00:00	10.295	16.462	23.408	4	Opera	74.0.3911.107	Windows NT 10.0	3072x1728	1	5e1f25668dc1b4011c31fe6a	121	MC26	3	C	M	25	Z	Analyst	UK	London, UK	M	M	Masters	5	Business	4	5	5	5	3	4	4	5	5	5
2/25/2021 12:59:06	2/25/2021 13:09:17	0	100	611	1	2/25/2021 13:09:18	R_1jxDxiVCg6ZcTeu	anonymous	EN	1		0	0	10/14/1582 0:00:00	42.055	64.249	72.564	7	Chrome	88.0.4324.182	Windows NT 10.0	1366x768	1	5f3dfbe7871782220d460d41	73	MC23	3	C	M	26	Z	Forex trader	NA	Mexico City, Mexico	M	U	Bachelors	7	Journalism	5	5	4	5	5	4	5	5	5	5
2/25/2021 14:52:49	2/25/2021 15:05:15	0	100	745	1	2/25/2021 15:05:15	R_SMOLNz7rUUJyh7X	anonymous	EN	1		0	0	10/14/1582 0:00:00	73.353	82.083	94.868	4	Chrome	88.0.4324.192	Macintosh	1920x1080	1	5fc58e33547d7a109d04a2b4	174	MC10	3	C	M	34	Z	Audio Visual Producer	NA	Merida, Mexico	M	M	Masters	1	Music Technology	5	5	5	4	4	5	5	5	5	5
2/25/2021 14:49:45	2/25/2021 15:01:41	0	100	716	1	2/25/2021 15:01:42	R_39KlnlAXqBK2eoV	anonymous	EN	1		0	0	10/14/1582 0:00:00	43.637	57.136	63.749	6	Chrome	88.0.4324.192	Macintosh	1280x800	1	5c08c9f3217d600001117a08	154	MC15	3	C	M	31	I	IT Analyst	NA	Toronto, Canada	M	U	Bachelors degree	3	Computer science	4	3	5	4	4	5	3	5	5	3
2/25/2021 14:51:04	2/25/2021 15:02:40	0	100	696	1	2/25/2021 15:02:41	R_20YAp9m3ngQfriJ	anonymous	EN	1		0	0	10/14/1582 0:00:00	2.067	194.51	205.737	10	Chrome	88.0.4324.182	Windows NT 10.0	1536x864	1	5fe25e0cf4e233e207c06dfc	158	MC53	3	C	M	19	S	Student and Teacher	EU	Senhora da Hora, Portugal	M	H	High Scholl	8	Law	5	5	5	5	5	4	5	4	5	5
3/2/2021 0:16:32	3/2/2021 0:33:14	0	100	1001	1	3/2/2021 0:33:16	R_2UVhVxAB5lbDSZ9	anonymous	EN	0.9		0	0	10/14/1582 0:00:00	604.001	646.144	657.861	5	Firefox	86.0	Windows NT 10.0	1600x900	1	5fce87242cc34e0d521b54aa	226	MC18	3	C	M	30	Z	Procurement Buyer	EU	Budapest, Hungary	F	U	Bachelors	11	Social Studies	4	5	5	4	5	4	4	5	5	4
3/2/2021 0:40:29	3/2/2021 0:59:28	0	100	1139	1	3/2/2021 0:59:28	R_2dQssoWwxbu8nbJ	anonymous	EN	0.9		0	0	10/14/1582 0:00:00	2.873	93.69	96.067	10	Safari iPhone	14.0.3	iPhone	414x736	1	5d47abcc2dc88900166f27c9	230	MC02	3	C	M	54	Z	Auditor	NA	Yorba Linda, USA	M	U	Bachelors Degree	7	Communications	5	5	5	5	5	5	5	5	5	5
2/25/2021 14:50:44	2/25/2021 15:03:53	0	100	789	1	2/25/2021 15:03:53	R_2QzYRGLY49ggOkC	anonymous	EN	1		0	0	10/14/1582 0:00:00	128.811	138.806	156.274	3	Chrome	88.0.4324.182	Windows NT 10.0	1920x1080	1	6013013f04461412e683baef	165	MC43	3	C	M	22	S	Student	NA	Mazatlán, Sinaloa, Mexico	M	U	Bachelors	4	Medicine	5	5	5	5	5	5	5	5	5	5
2/25/2021 14:51:22	2/25/2021 14:59:02	0	100	459	1	2/25/2021 14:59:02	R_4TQqEwxwf0i7tCx	anonymous	EN	1		0	0	10/14/1582 0:00:00	17.714	38.281	39.145	7	Firefox	85.0	Windows NT 10.0	1536x864	1	5ddafb0f2e4a05a5ff7759c9	127	MC04	3	C	M	43	Z	director	NA	usa	F	M	master's	2	science	5	5	5	5	5	5	5	5	5	5
2/25/2021 14:51:39	2/25/2021 15:02:15	0	100	636	1	2/25/2021 15:02:16	R_doRBb7r9KwVhitr	anonymous	EN	1		0	0	10/14/1582 0:00:00	311.632	312.468	320.647	2	Chrome	88.0.4324.182	Windows NT 10.0	1920x1080	1	homelessness	157	QC09	1	C	Q	36	U	Unemployed	AU	Sydney, Australia	M	H	High school	6	N/A	4	4	1	2	1	1	3	1	1	2
2/25/2021 12:58:48	2/25/2021 13:05:37	0	100	408	1	2/25/2021 13:05:37	R_2t4g7VRJUagIOk1	anonymous	EN	1		0	5	10/14/1582 0:00:00	10.774	16.129	18.236	5	Chrome	88.0.4324.182	Windows NT 10.0	1920x1080	1	5e3f867091be661d53bd43df	42	QC48	1	C	Q	20	S	student	EU	Palermo, Italy	M	B	Basic	7	Languages	4	2	3	2	1	4	1	3	2	2
2/25/2021 14:50:10	2/25/2021 14:54:35	0	100	265	1	2/25/2021 14:54:35	R_2sXvqmkx2WbstTQ	anonymous	EN	1		0	5	10/14/1582 0:00:00	6.97	11.632	14.983	2	Firefox	85.0	Windows NT 10.0	1920x1080	1	58c4f54f93499d0001346edd	109	QC15	1	C	Q	31	U	Unemployed	AU	Melbourne, Australia	M	H	High School	3	Computer Technology	3	2	2	2	3	3	2	3	3	2
2/25/2021 13:01:02	2/25/2021 13:15:32	0	100	869	1	2/25/2021 13:15:32	R_0oeljY971KxfUgp	anonymous	EN	1		0	5	10/14/1582 0:00:00	43.282	70.693	80.833	3	Chrome	88.0.4324.190	Windows NT 10.0	1920x1080	1	5f7c2ec7a6b6a10114574535	93	QC24	1	C	Q	25	S	Student	EU	Lisbon, Portugal	M	U	Bachelors	2	Veterinary Medicine	2	3	3	3	2	2	3	3	3	3
2/25/2021 13:12:49	2/25/2021 13:35:34	0	100	1365	1	2/25/2021 13:35:34	R_1Cw6jQukQDJ6fJz	anonymous	EN	0.9		0	5	10/14/1582 0:00:00	250.068	259.704	266.427	3	Chrome	88.0.4324.182	Windows NT 10.0	1600x900	1	5fa5a1808cb9270d32352f95	106	QC47	1	C	Q	21	S	College Student	EU	Poznań, Poland	M	H	High School	1	Musicology	4	4	2	3	4	3	5	2	2	4
2/25/2021 14:52:53	2/25/2021 14:57:39	0	100	285	1	2/25/2021 14:57:40	R_eDa19udZAWBqNwJ	anonymous	EN	1		0	0	10/14/1582 0:00:00	5.981	9.061	23.91	4	Firefox	85.0	Windows NT 6.1	1680x1050	1	5c429ca9204d6700012f65f5	115	QC25	1	C	Q	25	Z	Accountant	NA	Vancouver, Canada	M	U	Bachelors	5	Accounting	3	4	3	3	3	3	3	3	3	4
2/25/2021 14:53:09	2/25/2021 15:20:33	0	100	1643	1	2/25/2021 15:20:33	R_1nZOnE9O0TPnO8p	anonymous	EN	0.9		0	0	10/14/1582 0:00:00	130.013	145.401	183.647	3	Chrome	88.0.4324.182	Windows NT 6.1	1600x900	1	5fa976c94762931338a445e3	201	QC38	1	C	Q	23	S	Student	EU	Poland	F	U	Bachelors	7	English philology, business	2	3	4	2	3	4	3	3	2	3
2/25/2021 12:50:16	2/25/2021 12:58:05	0	100	468	1	2/25/2021 12:58:05	R_1rdL65uwaQ8xYhR	anonymous	EN	0.9		0	0	10/14/1582 0:00:00	26.972	40.057	51.931	3	Chrome	85.0.4183.83	Windows NT 10.0	1920x1080	1	5f57c66f9524b62ca5ba27d4	12	QC44	1	C	Q	21	S	Student	SA	Valparaiso, Chile	M	U	Bachelors	3	Electronics	4	4	3	3	2	3	4	4	4	4
3/2/2021 0:10:05	3/2/2021 0:15:35	0	100	330	1	3/2/2021 0:15:35	R_28NIeHOuJqMdHeQ	anonymous	EN	1		0	25	10/14/1582 0:00:00	2.804	24.599	31.492	4	Chrome	88.0.4324.190	Windows NT 10.0	1920x1080	1	5d8215fcaa127000154632c5	208	QC18	1	C	Q	30	I	systems manager	UK	Doncaster, England	M	U	Undergrad BSc	2	Sports Science	2	2	4	3	1	4	1	4	3	2
2/25/2021 14:57:32	2/25/2021 15:12:11	0	100	879	1	2/25/2021 15:12:11	R_5nl3OpzsiyBfNn3	anonymous	EN	1		0	0	10/14/1582 0:00:00	0.912	179.455	180.264	83	Chrome	87.0.4280.101	Android 9	360x720	1	5fb6bb7c19e6d00f86af4633	193	QC41	1	C	Q	22	S	Student	A	South Africa	F	H	High school	6	Community College	4	4	3	4	5	2	4	3	2	4
3/2/2021 0:16:21	3/2/2021 0:28:15	0	100	713	1	3/2/2021 0:28:15	R_2EaCUy6m4dTUGeQ	anonymous	EN	0.8		0	0	10/14/1582 0:00:00	48.659	55.052	99.019	3	Chrome	88.0.4324.190	Windows NT 10.0	1920x1080	1	5eefae66afa4e549ac714f73	223	QC28	1	C	Q	25	U	Unemployed	UK	Glasgow	M	M	Masters	2	Chemistry	2	3	4	2	3	4	3	4	4	3
2/25/2021 12:59:43	2/25/2021 13:11:19	0	100	695	1	2/25/2021 13:11:19	R_3hoN4MFjr7zLb37	anonymous	EN	0.9		0	0	10/14/1582 0:00:00	37.772	51.882	59.98	4	Chrome	88.0.4324.182	Windows NT 10.0	2048x864	1	5fc9b1252395584af6debd51	84	QC08	1	C	Q	39	Z	Spanish transcriber	SA	Santiago, Chile	M	U	Bachelor	1	Audio and music	5	4	3	4	3	4	4	4	3	4
2/25/2021 12:54:26	2/25/2021 13:01:58	0	100	452	1	2/25/2021 13:01:59	R_1cSAFCbQqvFFVWl	anonymous	EN	1		0	0	10/14/1582 0:00:00	55.173	66.884	73.681	4	Opera	74.0.3911.107	Windows NT 10.0	1536x864	1	5d015fc114edab0001e096e9	25	QC30	1	C	Q	24	Z	Medical doctor	NA	Mexico City, Mexico	M	U	Bachelors	4	Medicine	3	3	4	3	2	4	3	4	4	3
2/25/2021 12:56:28	2/25/2021 13:09:54	0	100	805	1	2/25/2021 13:09:54	R_W7h969Tr7vZClWh	anonymous	EN	0.9		0	0	10/14/1582 0:00:00	13.492	27.366	72.844	3	Chrome	88.0.4324.182	Windows NT 10.0	1536x864	1	5e8ea6479422bb168e4c1025	76	QC31	1	C	Q	24	Z	Employee	NA	Toluca	M	U	Bachelors	3	Engineering	4	4	4	4	2	4	2	3	4	4
2/25/2021 12:47:36	2/25/2021 12:58:25	0	100	648	1	2/25/2021 12:58:25	R_vvRCcIk9Z14JuiB	anonymous	EN	0.9		0	5	10/14/1582 0:00:00	6.559	88.936	102.678	34	Safari iPhone	14.0.3	iPhone	414x896	1	5a9db0f31ade740001b918d0	14	QC02	1	C	Q	59	H	Housewife	UK	Bolton, England	F	B	Secondary school	6	O levels	4	4	3	4	3	4	5	3	4	4
2/25/2021 12:59:41	2/25/2021 13:07:28	0	100	467	1	2/25/2021 13:07:29	R_2EuX41keeiOdeXo	anonymous	EN	1		0	0	10/14/1582 0:00:00	137.098	156.248	166.271	6	Chrome	88.0.4324.182	Windows NT 10.0	1536x864	1	5f2eefffcee5312a977ffd3f	62	QC35	1	C	Q	23	S	Student	NA	Monterrey, Mexico	F	H	High school	3	Engineering	3	3	5	2	2	4	2	3	5	2
2/25/2021 13:00:23	2/25/2021 13:08:21	0	100	478	1	2/25/2021 13:08:22	R_2DU1H8EqtJG6h5x	anonymous	EN	0.9		0	0	10/14/1582 0:00:00	51.357	59.899	69.915	2	Chrome	88.0.4324.182	Macintosh	2560x1440	1	5e8403605d3355166cfbdc58	69	QC05	1	C	Q	44	Z	COO/Founder	NA	Vancouver, BC, Canada	F	M	Masters	9	Education	4	3	4	3	4	4	4	4	3	3
2/25/2021 14:52:22	2/25/2021 15:00:50	0	100	507	1	2/25/2021 15:00:50	R_3n3puRhZIYAqghe	anonymous	EN	1		0	0	10/14/1582 0:00:00	33.147	139.349	142.866	41	Chrome	88.0.4324.182	Windows NT 10.0	1920x1080	1	5f734f673b1d550426a74f22	146	QC39	1	C	Q	22	S	Student	EU	Porto, Portugal	M	U	Bachelor	2	Biology	4	4	3	3	4	4	3	4	4	3
2/25/2021 15:45:15	2/25/2021 15:56:47	0	100	691	1	2/25/2021 15:56:47	R_4JJ2Qz3qk5aTtvP	anonymous	EN	0.9		0	0	10/14/1582 0:00:00	10.155	58.007	76.263	9	Chrome	88.0.4324.182	Windows NT 10.0	1366x768	1	5f9c538d30a3e70dc1d9b0ea	205	QC23	1	C	Q	26	S	Msc student	EU	Athens, Greece	M	U	Bsc	2	Psychology	2	3	4	3	4	4	4	4	3	2
2/25/2021 12:58:29	2/25/2021 13:04:24	0	100	354	1	2/25/2021 13:04:25	R_2yrOX4MkdYkHV3i	anonymous	EN	1		0	0	10/14/1582 0:00:00	18.626	27.821	31.094	4	Firefox	85.0	Windows NT 10.0	1920x1080	1	5e42e752f73bfb000dfab18d	36	QC21	1	C	Q	28	Z	Engineering Intern	NA	Calgary, Canada	M	U	Bachelors	3	Energy Engineering	3	3	4	4	3	4	4	4	3	3
2/25/2021 14:51:40	2/25/2021 15:04:15	0	100	754	1	2/25/2021 15:04:15	R_3NIgqTWVjkj7D2t	anonymous	EN	1		0	0	10/14/1582 0:00:00	0.602	53.494	68.11	8	Chrome	88.0.4324.182	Windows NT 10.0	1242x699	1	5f84d98b2b16bc1ab7369b6a	167	QC17	1	C	Q	30	T	Education	NA	Burlington Ontario Canada	F	U	BA	9	Education ,Sociology	4	4	3	4	4	3	4	4	4	4
2/25/2021 14:51:31	2/25/2021 15:05:25	0	100	833	1	2/25/2021 15:05:25	R_1lsOru2lapSLvIy	anonymous	EN	1		0	0	10/14/1582 0:00:00	9.561	23.968	29.26	7	Firefox	86.0	Windows NT 10.0	1920x1080	1	5c9a2c1f6963570016c6c93c	175	QC50	1	C	Q	20	S	student	EU	Lisbon,Portugal	M	H	High School	3	Computer Science	3	2	5	4	2	3	2	4	4	3
2/25/2021 10:41:13	2/25/2021 10:48:52	0	100	459	1	2/25/2021 10:48:53	R_2tJR3zColD6xxUN	anonymous	EN	0.9		0	0	10/14/1582 0:00:00	0.983	60.243	62.918	16	Safari iPhone	14.0.3	iPhone	375x812	1	600b37ec45d6e418efbada69	1	QC29	1	C	Q	24	S	Student	NA	Mexico	F	H	High school	2	Sustainable materials	4	4	3	4	3	3	4	4	5	4
3/2/2021 0:42:33	3/2/2021 0:48:00	0	100	326	1	3/2/2021 0:48:00	R_3JrPkgHiyLnWI3h	anonymous	EN	0.8		0	0	10/14/1582 0:00:00	27.427	42.11	54.468	3	Firefox	84.0	Windows NT 6.3	1920x1080	1	5fc2a391bd7dc21720d0160a	228	QC04	1	C	Q	45	Z	Revenue Assurance Specialist	UK	Leeds	M	H	BTEC NATIONAL	3	Computer Studies	3	3	5	3	2	4	3	5	4	3
2/25/2021 14:52:22	2/25/2021 15:08:24	0	100	962	1	2/25/2021 15:08:25	R_5duvuIlF1hfCNdD	anonymous	EN	1		0	0	10/14/1582 0:00:00	12.616	28.918	93.398	5	Opera	73.0.3856.344	Windows NT 6.3	1600x900	1	5bc6299e8b25de0001d909f8	187	QC22	1	C	Q	28	A	Photographer	EU	Slovenia ,Maribor	M	H	High School	3	Automotive	4	4	4	4	4	3	4	5	3	4
2/25/2021 14:54:01	2/25/2021 15:09:40	0	100	938	1	2/25/2021 15:09:40	R_2f3XNR8dZUejbEp	anonymous	EN	1	TRUE	100	0	2/25/2021 3:52:40	32.323	85.672	86.836	7	Chrome	88.0.4324.150	Windows NT 10.0	1536x864	1		189	QC27	1	C	Q	25	S	Student	NA	Mexico	M	U	Bachelors	2	Science	4	4	4	4	3	4	4	4	4	4
2/25/2021 14:51:13	2/25/2021 14:56:55	0	100	341	1	2/25/2021 14:56:56	R_2TTyWq8lzpfocZa	anonymous	EN	1		0	0	10/14/1582 0:00:00	14.164	15.209	19.281	2	Chrome	88.0.4324.190	Windows NT 10.0	1920x1080	1	5e9d685e378578023845cd96	114	QC55	1	C	Q	19	S	Student	UK	United Kingdom	M	V	A-Level	3	Engineering	4	2	4	3	3	5	2	4	4	4
2/25/2021 13:00:27	2/25/2021 13:18:33	0	100	1086	1	2/25/2021 13:18:34	R_1DZLDzez0DuteeA	anonymous	EN	1		0	5	10/14/1582 0:00:00	15.106	21.015	25.189	3	Chrome	88.0.4324.190	Windows NT 10.0	1920x1080	1		101	QC37	1	C	Q	23	I	IT	EU	Poland, Czestochowa	M	H	High school	3	IT	3	4	3	4	4	5	4	4	3	4
2/25/2021 14:52:03	2/25/2021 15:00:22	0	100	498	1	2/25/2021 15:00:22	R_PSqmywn4sP9rJ5L	anonymous	EN	1		0	0	10/14/1582 0:00:00	37.723	47.047	54.968	3	Chrome	88.0.4324.190	Windows NT 10.0	1114x627	1	5d61b636d989a4001a236c0e	139	QC03	1	C	Q	49	T	teacher	UK	portsmouth uk	M	M	masters	4	autism	5	4	4	4	4	4	5	4	4	5
2/25/2021 14:50:39	2/25/2021 14:58:10	0	100	450	1	2/25/2021 14:58:10	R_1Ne0z2MuaYzPC2U	anonymous	EN	1		0	0	10/14/1582 0:00:00	20.26	48.418	49.897	6	Firefox	85.0	Windows NT 10.0	1280x1024	1	5b6f312393405d000159e471	118	QC32	1	C	Q	24	I	IT Consultant (B2B)	UK	Milton Keynes, England	M	U	Undergraduate	3	(Technical) Computing	4	4	4	4	4	4	5	4	4	5
2/25/2021 12:49:20	2/25/2021 12:57:18	0	100	477	1	2/25/2021 12:57:19	R_6LQZOgmJ61lrYhb	anonymous	EN	0.9		0	5	10/14/1582 0:00:00	26.778	28.784	38.673	2	Chrome	87.0.4280.141	Macintosh	1280x800	1	5efd0e158fb79e150c56169e	9	QC52	1	C	Q	19	S	student	UK	leeds, england	F	V	a levels	2	psychology	5	4	4	4	4	5	5	4	3	4
2/25/2021 13:00:21	2/25/2021 13:18:31	0	100	1090	1	2/25/2021 13:18:31	R_1r9xW8E07JgeXrO	anonymous	EN	1		0	5	10/14/1582 0:00:00	58.932	95.532	100.374	5	Chrome	88.0.4324.182	Windows NT 10.0	1920x1080	1	5ebda993ceff5c0d8dcf1a83	100	QC46	1	C	Q	21	S	Student	EU	Lisbon, Portugal	M	H	High School	3	Computing	5	5	4	4	3	5	4	4	4	5
2/25/2021 12:55:03	2/25/2021 13:08:01	0	100	778	1	2/25/2021 13:08:02	R_2SCF1stFMzC5lfi	anonymous	EN	1		0	0	10/14/1582 0:00:00	100.397	120.337	130.609	3	Chrome	88.0.4324.182	Macintosh	1440x900	1	5a9ae525873cda0001dcb19f	66	QC12	1	C	Q	34	A	photographer	NA	Xalapa, Veracruz, Mexico	F	U	Bachelors Degree	7	Communication Sciences	5	5	3	4	5	4	5	4	4	5
2/25/2021 12:59:18	2/25/2021 13:05:03	0	100	345	1	2/25/2021 13:05:03	R_8xfTgSs9KUJmpNf	anonymous	EN	0.9		0	5	10/14/1582 0:00:00	13.52	46.688	64.64	5	Firefox	85.0	Windows NT 10.0	1536x864	1	5f3cf75f2982e903fb34b9f6	39	QC54	1	C	Q	19	S	student	EU	Poland	F	H	high school	7	languages	5	5	2	5	5	2	5	5	5	5
2/25/2021 14:50:49	2/25/2021 15:05:15	0	100	866	1	2/25/2021 15:05:16	R_1o0YcsMLs8wlHml	anonymous	EN	1		0	0	10/14/1582 0:00:00	227.16	246.295	249.087	5	Chrome	88.0.4324.182	Windows NT 10.0	1920x1080	1	5ee164fd75cba8192e80c528	173	QC58	1	C	Q	19	S	Student	NA	Mexico	M	H	High Scool	3	Engineering	4	3	5	3	4	4	3	4	4	3
2/25/2021 12:51:06	2/25/2021 13:01:03	0	100	596	1	2/25/2021 13:01:03	R_2c0z4myL2W1AJVd	anonymous	EN	1		0	0	10/14/1582 0:00:00	42.407	50.519	62.216	2	Chrome	88.0.4324.182	Windows NT 10.0	1366x768	1	600c98d93c75bc410e8947b2	20	QC16	1	C	Q	30	Z	Lab tech	NA	London, Canada	F	U	Bachelors	3	Engineering	4	5	4	4	4	4	4	4	4	4
2/25/2021 14:52:30	2/25/2021 15:01:11	0	100	520	1	2/25/2021 15:01:11	R_333cL7THHShuD3E	anonymous	EN	1		0	0	10/14/1582 0:00:00	65.01	109.525	118.322	6	Chrome	88.0.4324.182	Windows NT 10.0	1366x768	1	602d86345f6c24812bfc3a4e	149	QC40	1	C	Q	22	I	Computer Engineer	NA	Mexico	M	U	Bachelor of Science	3	Computer Systems	5	5	3	4	5	4	5	4	4	5
3/2/2021 0:09:18	3/2/2021 0:21:06	0	100	707	1	3/2/2021 0:21:06	R_D11uRR7D14C2Cu5	anonymous	EN	0.9		0	0	10/14/1582 0:00:00	14.165	22.564	25.504	3	Firefox	86.0	Windows NT 10.0	1920x1080	1	5e569011c0486f03a51801b5	216	QC59	1	C	Q	19	O	-	EU	Bukowiec, Poland	M	H	High School	7	linguistics	5	5	4	4	4	4	5	4	5	5
2/25/2021 12:45:58	2/25/2021 12:58:15	0	100	736	1	2/25/2021 12:58:15	R_b9JmeVuAu6pUyyt	anonymous	EN	1		0	5	10/14/1582 0:00:00	42.242	49.987	104.719	3	Opera	74.0.3911.107	Windows NT 10.0	1920x1080	1	5f1b26dbd5dc042c9aedb7a4	13	QC53	1	C	Q	19	I	software engineer	EU	Wroclaw	M	H	High School	3	Computer science	5	5	4	4	4	5	5	4	4	5
3/2/2021 0:12:55	3/2/2021 0:20:04	0	100	429	1	3/2/2021 0:20:05	R_3RdQ7v0Ne0IdazI	anonymous	EN	1		0	0	10/14/1582 0:00:00	37.85	44.658	47.372	5	Chrome	88.0.4324.190	Windows NT 10.0	1920x1080	1	5eb013cdca6cfd04fb0d1058	215	QC51	1	C	Q	20	S	student	EU	Poland	M	U	Bachelors	3	Computer Science	5	5	4	4	4	4	4	5	4	4
2/25/2021 14:53:39	2/25/2021 15:04:21	0	100	641	1	2/25/2021 15:04:21	R_2teX0ONFrU276CK	anonymous	EN	1		0	0	10/14/1582 0:00:00	10.448	38.111	44.669	9	Firefox	85.0	Windows NT 10.0	1366x768	1	5f724168e1e44d15f490370f	168	QC34	1	C	Q	24	Z	Stock Supervisor	NA	Mexico	F	U	Bachelor Degree	10	International Trade	4	3	5	5	2	5	4	4	4	2
3/2/2021 0:10:56	3/2/2021 0:24:52	0	100	836	1	3/2/2021 0:24:53	R_uwwYlaBxOG1mrkd	anonymous	EN	1		0	0	10/14/1582 0:00:00	14.195	135.669	137.178	103	Chrome	88.0.4324.190	Windows NT 10.0	1280x720	1	5f394aa75fc749fa7ec367	222	QC01	1	C	Q	61	A	sculptor	UK	england	M	V	a level	5	economics	5	5	4	5	4	4	5	4	4	5
2/25/2021 12:54:26	2/25/2021 13:04:20	0	100	593	1	2/25/2021 13:04:20	R_2xz7hYWGDCr9dFg	anonymous	EN	1		0	5	10/14/1582 0:00:00	86.927	93.635	102.515	3	Firefox	86.0	Windows NT 10.0	1920x1080	1	59858eab7678a6000110e4d6	35	QC14	1	C	Q	32	S	PhD student	EU	Prague, Czech Republic	M	M	Masters	2	Physics	5	5	5	4	4	4	5	5	4	5
3/2/2021 0:09:55	3/2/2021 0:21:23	0	100	688	1	3/2/2021 0:21:24	R_CmoKQLTzvfaeoLv	anonymous	EN	0.9		0	0	10/14/1582 0:00:00	9.513	18.128	24.542	3	Firefox	86.0	Ubuntu	1366x768	1	5f4e08aafb74230a29cb4ef0	217	QC60	1	C	Q	19	T	teacher	EU	Częstochowa Poland	M	H	High School	5	Business	5	5	3	4	5	5	5	4	5	5
2/25/2021 13:00:22	2/25/2021 13:06:57	0	100	395	1	2/25/2021 13:06:58	R_1NeTbLfkPL7Lkqd	anonymous	EN	1		0	0	10/14/1582 0:00:00	9.42	21.657	22.181	5	Chrome	88.0.4324.182	Windows NT 6.1	1920x1080	1	5e9bd025eb6b380e1d66d04c	56	QC49	1	C	Q	20	S	Student	NA	Guadalajara,Jalisco, Mexico	M	U	Undergraduate	5	Business Administration	5	5	5	5	3	3	5	5	5	5
2/25/2021 14:50:19	2/25/2021 15:00:34	0	100	615	1	2/25/2021 15:00:35	R_3HBOTz9WI22rpUP	anonymous	EN	1		0	0	10/14/1582 0:00:00	9.089	31.294	65.453	6	Chrome	88.0.4324.192	Macintosh	1440x900	1	5ee92dd4fff7862b8e96aec2	143	QC57	1	C	Q	19	S	student	EU	Portugal	M	H	High School	7	Human Resources Management	4	5	4	4	4	4	5	5	5	5
I did not know that these kind of robots were already among us.	13.088	503.71	545.433	69	3.88333333333333	3.88333333333334	3.88333333333333	3.35277777777778	3.62666666666666	3.47727272727273	2.16333333333333	2.36666666666667	3.49333333333333	3.48	2.88333333333333	3.26666666666667	0.449999999999999	0.116666666666665	0.298484848484847	1.48055555555556	0.573333333333336	1.06818181818182	0.236666666666666	0.133333333333334	1.32	0.783333333333334	1.73333333333333	0.675312271414968	0.139400193841598	0.452080409278456	1.91345307963223	0.753264076913139	1.51988020921532	0.315370049045099	0.185891510560807	1.89454254737729	1.7415726606241	1.49211800876471	1.67433121924289
3/2/2021 0:09:58	3/2/2021 0:17:39	0	100	460	1	3/2/2021 0:17:39	R_3mef3QhRfQjB8NL	anonymous	EN	1		0	0	10/14/1582 0:00:00	0.058	60.259	60.899	25	Chrome	88.0.4324.181	Android 10	412x915	1	5f2e99a47e1951211fc9d8c2	211	QC42	1	C	Q	22	Z	Manager	EU	Italy	M	U	Bachelor	6	Italy	4	4	5	5	4	4	4	4	5	5
2/25/2021 12:56:50	2/25/2021 13:10:03	0	100	793	1	2/25/2021 13:10:03	R_3p2SRFpQ86DSpQG	anonymous	EN	0.9	TRUE	100	0	2/25/2021 1:54:56	4.094	79.468	97.296	12	Safari iPhone	14.0	iPhone	414x736	1	5f7a3705c68efd1135aa3e00	78	QC19	1	C	Q	29	Z	Business Psychologist	NA	Mexico	F	M	Masters	5	Innovation and Entrepreneurship	5	4	5	4	4	5	4	5	4	4
2/25/2021 14:52:32	2/25/2021 14:59:53	0	100	441	1	2/25/2021 14:59:53	R_2By6IP5vr8x1sr6	anonymous	EN	1		0	0	10/14/1582 0:00:00	41.584	52.854	60.203	2	Chrome	88.0.4324.182	Windows NT 10.0	1366x768	1	5c5485607614690001164951	136	QC07	1	C	Q	42	F	self employed	NA	Kennesaw, GA, USA	F	H	High School	6	n/a	4	5	4	5	4	5	4	5	4	5
3/2/2021 0:09:51	3/2/2021 0:23:41	0	100	830	1	3/2/2021 0:23:41	R_29mM85L0Zl4rsKM	anonymous	EN	1		0	0	10/14/1582 0:00:00	1.167	27.774	36.855	7	Edge	88.0.705.81	Windows NT 10.0	1600x900	1	5d4ac837d2844e0001ecf699	219	QC13	1	C	Q	33	Z	Manager of Information Systems	NA	Diamond Bar, USA	F	M	Masters	5	Business Administration	5	5	4	5	5	4	5	5	4	5
2/25/2021 12:51:12	2/25/2021 12:58:40	0	100	448	1	2/25/2021 12:58:40	R_1jZhRl6wigmbQio	anonymous	EN	1		0	0	10/14/1582 0:00:00	16.275	22.023	26.291	3	Chrome	89.0.4389.58	Windows NT 10.0	1920x1080	1	566bdeb3beaf21001240085a	15	QC11	1	C	Q	34	F	Freelance	NA	Zapopan, Mexico	M	U	Bachelors	3	Computer Engineering	5	5	5	5	4	4	5	5	5	5
2/25/2021 14:51:27	2/25/2021 15:03:54	0	100	747	1	2/25/2021 15:03:55	R_sOsDvBt2sffD5zb	anonymous	EN	1		0	0	10/14/1582 0:00:00	1.445	21.723	27.656	6	Chrome	88.0.4324.190	Windows NT 10.0	1920x1080	1	5fbafc2ae133fbbcba526f58	166	QC26	1	C	Q	25	I	Software Programming (IT)	EU	Kolo	M	U	bachelors	3	IT Security	4	4	5	4	5	5	3	5	4	3
2/25/2021 12:54:18	2/25/2021 13:02:09	0	100	470	1	2/25/2021 13:02:10	R_2zdJKMBbuPueCga	anonymous	EN	1		0	5	10/14/1582 0:00:00	51.377	58.374	64.759	3	Chrome	88.0.4324.182	Macintosh	1440x900	1	5d448a88c0c47f001acc8cca	27	QC62	1	C	Q	24	S	student	EU	Lisbon, Portugal	F	H	High School	3	Computer Science	4	4	5	4	5	5	4	4	5	4
2/25/2021 14:50:47	2/25/2021 14:58:25	0	100	458	1	2/25/2021 14:58:25	R_RWtKdWVpTgUy3E5	anonymous	EN	1		0	0	10/14/1582 0:00:00	25.118	26.574	43.308	2	Chrome	88.0.4324.182	Windows NT 10.0	1280x720	1	576c141ecef15b000137895a	120	QC56	1	C	Q	19	S	Student	NA	Ottawa, Canada	F	H	2nd year bachelor	2	Biochemistry	4	3	5	4	4	5	3	5	5	3
2/25/2021 14:51:32	2/25/2021 14:55:58	0	100	266	1	2/25/2021 14:55:59	R_3OdKGAMhrwZBqSS	anonymous	EN	1		0	0	10/14/1582 0:00:00	3.354	39.611	42.821	5	Edge	88.0.705.74	Windows NT 10.0	1920x1080	1	600dd21e474e105c600bf123	110	QC20	1	C	Q	29	U	Unemployed	NA	Riverside, RI, USA	M	U	Associates	7	Theology	5	5	5	4	4	5	5	5	5	5
2/25/2021 12:46:30	2/25/2021 12:54:15	0	100	465	1	2/25/2021 12:54:16	R_xu2Bt4zGHzVpk41	anonymous	EN	1		0	5	10/14/1582 0:00:00	50.505	58.713	66.128	3	Chrome	88.0.4324.182	Windows NT 10.0	1536x864	1	5f006def52e3fd1768bccb73	4	QC43	1	C	Q	21	S	Student	EU	Lisbon, Portugal	M	U	Bachelors	5	Economics	5	5	5	5	4	5	5	5	5	5
2/25/2021 12:46:56	2/25/2021 13:19:08	0	100	1931	1	2/25/2021 13:19:08	R_Oj3ERW3WEBVjELn	anonymous	EN	0.8				10/14/1582 0:00:00	3.65	464.908	502.191	13	Chrome	86.0.4240.112	Linux x86_64	1280x1024	1	5f7d48969142e6225dcb6b7c	102	QC06	1	C	Q	42	F	Freelancer	NA	Tijuana, Mexico	M	H	High School	3	Computers	5	5	5	5	5	4	5	5	5	5
2/25/2021 12:56:26	2/25/2021 13:16:14	0	100	1188	1	2/25/2021 13:16:15	R_30pDYL5Xu1u6d7k	anonymous	EN	0.1		0	0	10/14/1582 0:00:00	195.492	387.569	414.007	6	Chrome	87.0.4280.101	Windows NT 10.0	1366x768	1	6017320a527c3897e958d393	94	QC36	1	C	Q	23	F	Freelancer	SA	Santiago, Chile	F	H	High School	4	Medicine (currently applying)	5	3	5	4	5	5	3	5	5	3
2/25/2021 14:52:25	2/25/2021 15:19:52	0	100	1646	1	2/25/2021 15:19:52	R_OIQ30EhbNBTgFnH	anonymous	EN	0.9		0	0	10/14/1582 0:00:00	42.316	71.833	79.382	6	Chrome	88.0.4324.182	Linux x86_64	1600x900	1	602263239e088734b6bb9b83	199	QC10	1	C	Q	35	Z	stevedore	A	Cape Town S.Africa	M	H	National certificate	3	I.T = Info.-Technology	5	5	5	5	5	5	5	5	5	5
2/25/2021 14:53:42	2/25/2021 15:01:06	0	100	444	1	2/25/2021 15:01:06	R_1myE33E73TdtPuF	anonymous	EN	1		0	0	10/14/1582 0:00:00	25.894	53.442	66.482	5	Opera	73.0.3856.400	Windows NT 10.0	1360x768	1	5f2dfe7552744f15bee0423c	148	QC33	1	C	Q	24	I	Software engineer	NA	Mexico	M	U	Bachelors	3	Computer science	5	5	5	5	5	5	5	5	5	5
2/25/2021 14:50:51	2/25/2021 14:59:19	0	100	508	1	2/25/2021 14:59:20	R_2z76qCnwQ08KeVg	anonymous	EN	1		0	0	10/14/1582 0:00:00	17.228	51.101	62.681	2	Opera	73.0.3856.400	Windows NT 10.0	1536x864	1	5eb48d990f4321310835e77b	130	ME33	4	E	M	24	S	student	SA	curico, chile	Non-binary	H	High School, some college	3	Computer science	3	3	2	2	2	2	4	2	2	3
2/25/2021 12:59:24	2/25/2021 13:06:47	0	100	442	1	2/25/2021 13:06:47	R_2TYqti8AKy9ktTV	anonymous	EN	1		0	0	10/14/1582 0:00:00	30.824	34.71	42.159	4	Firefox	85.0	Windows NT 10.0	1920x1080	1	5d159d0a8078020016aa60b9	55	ME29	4	E	M	25	S	Student	SA	Santiago,Chile	M	H	High School	3	Engineering	3	3	2	3	3	1	4	2	3	4
2/25/2021 12:57:14	2/25/2021 13:07:12	0	100	598	1	2/25/2021 13:07:13	R_29aCkVVAKWCFtVW	anonymous	EN	1		0	5	10/14/1582 0:00:00	10.375	24.407	26.055	4	Chrome	88.0.4324.190	Windows NT 10.0	1600x900	1	5f34e310aea74340aea1d69e	59	ME16	4	E	M	28	Z	Security	EU	Bydgoszcz, Poland	M	H	High School	6	high-school education	4	3	2	3	2	1	2	3	3	2
2/25/2021 14:53:28	2/25/2021 15:08:50	0	100	922	1	2/25/2021 15:08:51	R_2AEvvWSO1sEkW1e	anonymous	EN	1		0	0	10/14/1582 0:00:00	58.376	65.134	73.633	3	Firefox	86.0	Windows NT 10.0	1280x720	1	5dcc0cb819ca038a0dd058ab	188	ME08	4	E	M	33	U	unemployed	EU	Finland	F	V	Vocational Qualification in Business and Administration	5	Study Programme in Customer Services and Marketing	1	1	3	2	1	5	1	1	3	1
3/2/2021 15:24:50	3/2/2021 15:37:58	0	100	787	1	3/2/2021 15:37:59	R_3dQTXwbXJySIJy1	anonymous	EN	1		0	0	10/14/1582 0:00:00	72.567	124.744	137.572	6	Chrome	88.0.4324.190	Windows NT 10.0	1536x864	1	5ee579ecd4169f2bee94041e	239	ME51	4	E	M	22	S	Student	EU	Valencia, Spain	F	H	High School	1	Arts and Humanities	2	3	3	2	2	4	5	3	2	3
2/25/2021 14:53:17	2/25/2021 15:05:12	0	100	715	1	2/25/2021 15:05:12	R_6fZmxGpRBQTEMdr	anonymous	EN	1		0	0	10/14/1582 0:00:00	115.517	121.455	160.519	3	Opera	74.0.3911.107	Windows NT 10.0	1536x864	1	5fd9684eb6ce932447f5e810	171	ME56	4	E	M	20	S	Student	SA	Valdivia	M	H	High School	8	Laws	2	2	4	2	2	3	2	3	3	2
2/25/2021 14:52:43	2/25/2021 14:59:48	0	100	424	1	2/25/2021 14:59:48	R_3en8o076XMCHENP	anonymous	EN	0.9		0	0	10/14/1582 0:00:00	31.1	36.056	42.282	5	Chrome	88.0.4324.190	Windows NT 10.0	1920x1080	1	5bfe381a6fe16d00016767ba	135	ME52	4	E	M	21	S	Student	NA	Tuscaloosa, USA	M	H	High School	3	Computer Science	2	2	4	2	2	4	3	3	3	2
2/25/2021 14:51:42	2/25/2021 15:06:00	0	100	857	1	2/25/2021 15:06:00	R_2D6wTOAavZ7pPAR	anonymous	EN	1		0	0	10/14/1582 0:00:00	139.822	161.614	180.002	4	Chrome	88.0.4324.182	Windows NT 10.0	1536x864	1	5f4855d9cb0801314c2708c3	177	ME35	4	E	M	24	S	student	EU	Lisbon, Portugal	M	U	bachelors	2	mathematics	4	4	3	4	3	3	4	3	3	4
2/25/2021 14:51:54	2/25/2021 15:03:32	0	100	698	1	2/25/2021 15:03:33	R_3JwLYet9KfpHx6N	anonymous	EN	1		0	0	10/14/1582 0:00:00	51.265	60.283	72.59	2	Chrome	88.0.4324.190	Windows NT 10.0	1366x768	1	5f7b2d43d76dea07bbf5b9bb	162	ME31	4	E	M	25	S	student	EU	Greece	F	U	bachelor	2	pharmaceutical studies	5	4	4	4	3	3	4	3	3	4
3/2/2021 0:09:49	3/2/2021 0:15:18	0	100	329	1	3/2/2021 0:15:18	R_2Y33IXZb4KOqpYX	anonymous	EN	1		0	0	10/14/1582 0:00:00	13.306	20.201	27.049	3	Chrome	88.0.4324.190	Windows NT 10.0	1440x900	1	5ebe6d9aad61fb02ea09617f	207	ME24	4	E	M	27	S	student	EU	Italy	M	H	High School	4	Medicine	3	4	3	3	2	4	2	4	4	4
2/25/2021 12:58:25	2/25/2021 13:02:40	0	100	254	1	2/25/2021 13:02:40	R_Q0nIcYWb38zpJcJ	anonymous	EN	0.6		0	0	10/14/1582 0:00:00	4.544	11.877	20.673	4	Chrome	88.0.4324.182	Windows NT 10.0	1920x1080	1	5c464cbf6ebaa60001ae1936	28	ME27	4	E	M	25	S	Student	NA	Toronto	M	U	Bachelors	4	Health Science	4	3	3	4	4	3	4	3	4	5
2/25/2021 14:54:34	2/25/2021 15:00:23	0	100	349	1	2/25/2021 15:00:24	R_3HSLY1kgZObIIau	anonymous	EN	1		0	0	10/14/1582 0:00:00	35.964	39.843	45.769	2	Chrome	88.0.4324.190	Windows NT 10.0	1600x900	1	5865dd647fbbcd00013973b8	140	ME30	4	E	M	25	Z	Health Auxiliary	EU	Lisbon	M	H	High School	2	Biology	3	2	4	4	3	2	4	4	4	2
3/2/2021 15:26:14	3/2/2021 15:43:52	0	100	1057	1	3/2/2021 15:43:52	R_2zYBBBAbGGkVSzN	anonymous	EN	1		0	0	10/14/1582 0:00:00	1.625	61.368	87.836	8	Chrome	88.0.4324.146	Windows NT 10.0	1536x864	1	5c2805401d4eb70001177bfc	240	ME07	4	E	M	34	H	homemaker with part time self employment	NA	Montgomery, Tx United States	F	H	some college	2	basics-veterinary studies	5	5	3	4	3	3	5	4	4	5
2/25/2021 13:01:07	2/25/2021 13:16:44	0	100	937	1	2/25/2021 13:16:45	R_3dGPjDPkpJLrHH6	anonymous	EN	1		0	5	10/14/1582 0:00:00	34.555	143.882	153.396	5	Edge	88.0.705.74	Windows NT 10.0	1920x1080	1	5cb874d6ccb16200157ab31a	95	ME48	4	E	M	22	S	student	EU	spain	M	H	high school	1	art	4	4	3	3	3	4	5	4	4	4
2/25/2021 14:51:55	2/25/2021 14:58:16	0	100	380	1	2/25/2021 14:58:16	R_0BAE7IkHXIWx4Fr	anonymous	EN	1		0	0	10/14/1582 0:00:00	10.757	30.024	35.358	2	Chrome	88.0.4324.182	Windows NT 10.0	1920x1080	1	5df3c34082a95529ff6681ce	119	ME18	4	E	M	28	S	PhD Candidate	NA	Ancaster, Canada	M	M	Masters	2	Biochemistry and Biomedical Sciences	4	4	4	4	5	3	4	3	3	4
2/25/2021 15:26:58	2/25/2021 15:36:17	0	100	559	1	2/25/2021 15:36:18	R_3ilqecQTL0wIiT7	anonymous	EN	1		0	0	10/14/1582 0:00:00	21.6	28.867	41.908	8	Chrome	88.0.4324.190	Windows NT 10.0	1920x1080	1	5d77c0eb4a666c0019561a80	204	ME23	4	E	M	27	S	Student	EU	Leiria, Portugal	M	H	High School	3	Computer Engeneering	4	4	4	3	3	4	4	4	4	4
2/25/2021 13:00:56	2/25/2021 13:08:58	0	100	482	1	2/25/2021 13:08:59	R_3Hhr0gbueMIKYbn	anonymous	EN	1		0	0	10/14/1582 0:00:00	20.176	33.205	35.644	4	Chrome	88.0.4324.104	Windows NT 10.0	1920x1080	1	5e8682b8f08dc413a375e0c7	72	ME15	4	E	M	30	S	Student	NA	Denver, CO, USA	F	U	Bachelors	7	History/Political Science	5	4	4	4	3	4	5	4	3	4
2/25/2021 12:50:37	2/25/2021 12:55:35	0	100	297	1	2/25/2021 12:55:35	R_3hfHO0rSGztzPkm	anonymous	EN	1		0	0	10/14/1582 0:00:00	7.189	10.456	15.022	2	Chrome	88.0.4324.190	Windows NT 10.0	1536x864	1	5ea99fdc95f36c0df23d2ae7	6	ME26	4	E	M	25	RA	Data scientist	NA	Vancouver, Canada	M	M	Masters	2	Physics	2	1	4	2	3	5	1	4	4	3
2/25/2021 14:51:13	2/25/2021 15:01:38	0	100	625	1	2/25/2021 15:01:39	R_1rqeOPuaWran1Pb	anonymous	EN	0.8		0	0	10/14/1582 0:00:00	7.903	172.615	173.98	19	Firefox	84.0	Windows NT 10.0	1366x768	1	5ebc1591f7c7370133f3f96e	153	ME22	4	E	M	27	S	student	EU	Aachen, Germany	F	U	bachelor	3	engineering	5	5	4	3	4	4	5	4	4	4
2/25/2021 12:55:48	2/25/2021 13:04:18	0	100	510	1	2/25/2021 13:04:18	R_wYKQTqc6vmHx2YV	anonymous	EN	1		0	5	10/14/1582 0:00:00	14.155	15.037	20.964	2	Chrome	88.0.4324.182	Windows NT 10.0	1920x1080	1	5c38e98a8698f20001976a5e	34	ME45	4	E	M	22	S	Student	EU	Avellino, Italy	M	U	Bachelors	3	Computer science	4	5	4	3	4	4	5	4	4	5
2/25/2021 12:50:37	2/25/2021 12:56:42	0	100	365	1	2/25/2021 12:56:43	R_2wvipQaMAlA6oUh	anonymous	EN	0.9		0	5	10/14/1582 0:00:00	5.552	22.958	38.824	5	Chrome	88.0.4324.182	Windows NT 10.0	1920x1080	1	5dcda28904477a071a1fcd4c	7	ME32	4	E	M	24	S	Student	EU	Lisbon, Portugal	M	M	Masters	7	History	4	4	4	4	3	3	4	4	5	4
2/25/2021 12:56:54	2/25/2021 13:10:01	0	100	786	1	2/25/2021 13:10:01	R_3GcxBJOVJvfdzPP	anonymous	EN	1		0	5	10/14/1582 0:00:00	22.607	31.666	35.128	5	Chrome	88.0.4324.190	Windows NT 10.0	1920x1080	1	5eab9f35fec73d1845d66a0e	77	ME11	4	E	M	31	I	IT technician	EU	Portugal	M	H	High school	3	IT	4	4	4	4	4	4	4	4	3	4
2/25/2021 12:59:26	2/25/2021 13:05:28	0	100	362	1	2/25/2021 13:05:28	R_3M0Ds9CAtxczHzM	anonymous	EN	0.9		0	25	10/14/1582 0:00:00	14.209	18.753	27.518	2	Chrome	88.0.4324.182	Windows NT 10.0	1920x1080	1	5eeade3941d2fd210563be7a	41	ME38	4	E	M	23	Z	Mechanical Fitter	AU	Wollongong	M	V	Advanced Diploma	3	Engineering	3	4	5	3	3	4	4	4	5	4
2/25/2021 12:57:38	2/25/2021 13:06:05	0	100	507	1	2/25/2021 13:06:06	R_2WUwxikmm5k4GV3	anonymous	EN	0.9		0	5	10/14/1582 0:00:00	13.678	55.381	64.938	13	Safari iPhone	14.0.3	iPhone	375x667	1	5bb535574cb73b00011437d0	49	ME39	4	E	M	23	Z	Chef	UK	London, United Kingdom	M	V	Sixth form	2	Sciences	4	5	4	4	5	3	5	4	4	5
2/25/2021 14:50:36	2/25/2021 14:57:44	0	100	428	1	2/25/2021 14:57:44	R_2fByvLuw5qxv2KB	anonymous	EN	1		0	0	10/14/1582 0:00:00	7.228	12.466	15.947	3	Chrome	88.0.4324.182	Windows NT 10.0	1920x1080	1	5fcfc7b328ac371474a7f2a5	116	ME49	4	E	M	22	Z	concrete crew	NA	St. Albert, Canada	M	U	Bachelors	2	Psych and Hist	4	3	4	4	3	4	4	4	5	3
2/25/2021 12:59:00	2/25/2021 13:07:30	0	100	510	1	2/25/2021 13:07:31	R_2CWk2NGcKTGePE4	anonymous	EN	0.9	TRUE	100	5	2/25/2021 1:58:22	3.252	36.61	40.472	32	Chrome	80.0.3987.99	Android 10	360x780	1	5ee7c1c061112408ce7f7773	63	ME40	4	E	M	23	S	Student	EU	Germany	F	V	Diploma	3	Biotechnologie	5	5	4	4	3	5	5	4	4	5
2/25/2021 12:48:48	2/25/2021 13:14:05	0	100	1516	1	2/25/2021 13:14:05	R_1qg4O1uopaKo0wS	anonymous	EN	0.9		0	5	10/14/1582 0:00:00	11.878	1161.854	1177.004	7	Firefox	86.0	Windows NT 10.0	1536x864	1	5f96d7cb6a2ac60504d15508	89	ME42	4	E	M	23	S	Student	UK	Bristol, UK	F	M	Masters	11	Social Science	4	5	4	4	3	5	4	4	4	4
3/2/2021 1:01:59	3/2/2021 1:18:57	0	100	1018	1	3/2/2021 1:18:57	R_3HGpS697XMRvQkV	anonymous	EN	1		0	0	10/14/1582 0:00:00	88.698	113.033	129.332	6	Chrome	88.0.4324.190	Windows NT 10.0	1366x768	1	5d83885990cb80000157ebb3	231	ME36	4	E	M	24	Z	Cost specialist	EU	Gdynia, Poland	F	U	Bachelors	6	internal security	5	5	4	4	4	4	5	4	4	5
2/25/2021 12:58:55	2/25/2021 13:05:18	0	100	383	1	2/25/2021 13:05:18	R_1jVBF2i0S0P0KYd	anonymous	EN	1		0	5	10/14/1582 0:00:00	13.084	24.324	37.169	3	Opera	74.0.3911.107	Windows NT 10.0	1920x1080	1	5d92b4debda22b00179a2edf	40	ME46	4	E	M	22	S	Student	EU	Porto	M	U	Bachelor	3	Computer Science	5	4	3	4	4	5	5	5	3	5
3/2/2021 0:10:25	3/2/2021 0:34:00	0	100	1415	1	3/2/2021 0:34:01	R_RJ5LsavwTnUUimR	anonymous	EN	1		0	0	10/14/1582 0:00:00	30.885	81.588	95.642	12	Chrome	88.0.4324.190	Windows NT 10.0	1366x768	1	5f8913542da24f0850571351	227	ME53	4	E	M	21	S	student	EU	Eibar, Spain	Other	H	High School	3	Engineering	4	4	4	4	5	3	4	4	4	4
2/25/2021 14:50:25	2/25/2021 14:59:45	0	100	560	1	2/25/2021 14:59:45	R_1esjepRzb0CRNFy	anonymous	EN	1		0	0	10/14/1582 0:00:00	10.181	43.387	58.122	12	Chrome	88.0.4324.182	Windows NT 6.1	1366x768	1	5b9858a3fe82f50001caef03	134	ME44	4	E	M	23	Z	administrator	NA	mexico city	M	U	college	5	economics	5	5	4	4	4	4	4	4	4	4
2/25/2021 12:50:36	2/25/2021 13:01:35	0	100	658	1	2/25/2021 13:01:35	R_414Tm7gLawjNjqN	anonymous	EN	1		0	5	10/14/1582 0:00:00	6.364	98.722	101.547	28	Chrome	88.0.4324.181	Android 11	360x800	1	5aeb371ca720ce000146e08b	22	ME04	4	E	M	34	Z	Customer service worker	EU	Odense, Denmark	F	U	Bachelor's	5	Marketing and event Management	4	5	5	3	5	5	4	3	4	4
2/25/2021 12:50:43	2/25/2021 12:59:43	0	100	539	1	2/25/2021 12:59:43	R_2c1KmCHMPiEu4ha	anonymous	EN	1		0	0	10/14/1582 0:00:00	13.025	25.353	36.045	4	Chrome	88.0.4324.182	Windows NT 10.0	2560x1080	1	5fe1cfc36903be477b2f32e3	17	ME13	4	E	M	30	S	Student	AU	Auckland, New Zealand	F	U	Bachelors	4	Dental Technology and Graphic Design	5	5	4	4	5	4	5	4	4	5
2/25/2021 12:51:15	2/25/2021 13:15:07	0	100	1432	1	2/25/2021 13:15:08	R_TdSnXUynNst6gyl	anonymous	EN	1		0	5	10/14/1582 0:00:00	694.741	775.291	786.89	4	Chrome	88.0.4324.190	Windows NT 10.0	1680x1050	1	5fbe5d3f126be83858c8194c	92	ME55	4	E	M	20	U	Unemployed	EU	Poland	M	H	High School	3	Electrician	4	4	4	5	3	5	4	4	4	4
2/25/2021 14:52:58	2/25/2021 15:03:15	0	100	617	1	2/25/2021 15:03:15	R_em2yLk23JILQxyx	anonymous	EN	0.9		0	0	10/14/1582 0:00:00	6.788	28.978	32.327	20	Chrome	88.0.4324.181	Android 10	360x780	1	5f313e98c379945df7d5203f	161	ME06	4	E	M	34	H	Home maker	UK	Preston, England	F	U	Bachelors	8	Politics	4	2	4	3	3	5	2	5	5	2
3/2/2021 0:10:01	3/2/2021 0:24:18	0	100	856	1	3/2/2021 0:24:18	R_2uQehgRh66hdCUm	anonymous	EN	1		0	0	10/14/1582 0:00:00	69.227	122.643	137.995	8	Chrome	87.0.4280.141	Windows NT 10.0	1600x900	1	5d8cb1c93a7d5c00196eae92	220	ME03	4	E	M	41	Z	Marketing Manager	UK	Lancashire	F	M	Masters	5	Marketing	4	4	5	4	3	4	4	4	5	4
2/25/2021 12:58:16	2/25/2021 13:06:06	0	100	469	1	2/25/2021 13:06:06	R_6FiHo4Y1rgfC45H	anonymous	EN	1		0	0	10/14/1582 0:00:00	37.822	44.773	53.493	3	Chrome	88.0.4324.192	Macintosh	1440x900	1	5f35abd80219161b0f598fc3	50	ME58	4	E	M	18	S	Student	NA	Mexico	F	H	High School	6	High School	5	4	3	5	3	4	3	5	5	5
3/2/2021 15:24:52	3/2/2021 15:32:02	0	100	430	1	3/2/2021 15:32:02	R_3KpElhENGkWxuX2	anonymous	EN	1		0	0	10/14/1582 0:00:00	120.314	144.246	147.511	5	Chrome	88.0.4324.192	Macintosh	1440x900	1	5dd1a21340460e2103faf78c	233	ME50	4	E	M	22	A	Graphic Designer	NA	New York, United States of America	F	U	Bachelors	1	Graphic Design	5	5	4	5	4	4	5	5	4	5
3/2/2021 15:24:51	3/2/2021 15:33:56	0	100	545	1	3/2/2021 15:33:57	R_2yrNFEMUwPt5cNY	anonymous	EN	1		0	0	10/14/1582 0:00:00	41.038	51.686	67.086	3	Chrome	88.0.4324.190	Windows NT 10.0	1366x768	1	5fbe2b9eb2caf1086c2efcce	237	ME25	4	E	M	27	U	unemployed	A	Port Elizabeth, South Africa	M	H	High School	7	History	4	3	4	5	3	5	5	5	4	4
2/25/2021 14:51:26	2/25/2021 15:04:23	0	100	777	1	2/25/2021 15:04:24	R_3g2gWI0166haEcH	anonymous	EN	0.9		0	0	10/14/1582 0:00:00	64.978	73.179	86.347	2	Chrome	88.0.4324.182	Windows NT 10.0	1366x768	1	5de9e4d36f9b7e10dc230451	169	ME20	4	E	M	28	Z	CSM	NA	Chicago, IL	F	U	Bachelors	10	Public Relations	4	5	5	4	4	5	5	4	4	4
2/25/2021 14:51:45	2/25/2021 14:58:59	0	100	434	1	2/25/2021 14:59:00	R_1kLmlt8dlSsnRlQ	anonymous	EN	0.9		0	0	10/14/1582 0:00:00	5.17	42.147	55.189	4	Firefox	84.0	Windows NT 10.0	1920x1080	1	5ee19b037210cf1c44c6ad81	124	ME19	4	E	M	28	Z	nurse	SA	Santiago, Chile	F	U	Bachelor	4	health	5	5	5	4	3	5	4	5	4	4
3/2/2021 0:09:16	3/2/2021 0:18:46	0	100	569	1	3/2/2021 0:18:46	R_rpQ8XowlVxrr8o9	anonymous	EN	1		0	0	10/14/1582 0:00:00	1.042	66.69	70.457	20	Chrome	88.0.4324.181	Android 9	360x740	1	5e722d54811ec3046b5defbd	213	ME02	4	E	M	44	Z	Driver	UK	Liverpool. UK	M	H	High school	6	GCSE	4	3	4	4	3	5	4	5	5	4
2/25/2021 12:57:14	2/25/2021 13:06:41	0	100	567	1	2/25/2021 13:06:41	R_31L4M5RqGLyCjR9	anonymous	EN	1		0	0	10/14/1582 0:00:00	27.605	28.625	47.234	2	Chrome	88.0.4324.182	Windows NT 10.0	1366x768	1	5f2ed4ae8462fd270d367237	53	ME47	4	E	M	22	S	Student	NA	Monterrey,Mexico	M	U	Bachelors	3	Civil Engineering	4	5	5	4	5	4	5	4	5	5
3/2/2021 0:10:43	3/2/2021 0:22:52	0	100	729	1	3/2/2021 0:22:53	R_3qU6MxQQoAClhVe	anonymous	EN	0.8		0	0	10/14/1582 0:00:00	78.025	86.267	103.28	2	Chrome	89.0.4389.69	Windows NT 10.0	2048x1152	1	5ea16cb48366db01843ff38b	218	ME01	4	E	M	53	Z	Sales Manager	UK	Edinburgh, Scotland	M	U	College	7	History	4	4	5	4	3	5	4	5	5	4
2/25/2021 14:50:33	2/25/2021 15:01:01	0	100	627	1	2/25/2021 15:01:01	R_8pKYve1zFDu4erf	anonymous	EN	1		0	0	10/14/1582 0:00:00	13.841	91.325	103.77	32	Safari iPhone	14.0.3	iPhone	375x667	1	5f3137848bf8dd5c8be7dea3	147	ME21	4	E	M	27	A	Graphic Designer	NA	Tuxtla Gutiérrez	F	U	Bachelor	1	Design	5	5	4	4	5	5	5	4	5	5
2/25/2021 14:51:48	2/25/2021 15:18:54	0	100	1626	1	2/25/2021 15:18:55	R_2lsGv01z0j9zM4x	anonymous	EN	1		0	0	10/14/1582 0:00:00	571.529	611.86	635.247	3	Chrome	88.0.4324.182	Windows NT 10.0	1366x768	1	5fd9e1d7f35a0e508fd433d1	198	ME10	4	E	M	32	Z	Analyst	A	South Africa	M	O	Other	9	Teaching English	5	5	5	4	5	4	5	5	4	5
2/25/2021 13:00:50	2/25/2021 13:08:40	0	100	470	1	2/25/2021 13:08:41	R_39GRRKiphcFqukx	anonymous	EN	1		0	0	10/14/1582 0:00:00	16.652	28.622	32.818	7	Chrome	88.0.4324.182	Macintosh	2560x1440	1	5b7b8153db11320001c412e8	71	ME14	4	E	M	30	A	Content creator	NA	Monterrey, Mexico	F	U	Bachelors	7	Communications	5	5	4	5	5	5	5	5	4	5
2/25/2021 12:58:38	2/25/2021 13:07:16	0	100	517	1	2/25/2021 13:07:16	R_1LZDVV8Hdca9wLg	anonymous	EN	0.9		0	5	10/14/1582 0:00:00	15.952	17.605	26.086	3	Chrome	88.0.4324.182	Windows NT 10.0	1920x1080	1	5c07b16bfd9c08000170882a	60	ME17	4	E	M	28	I	software developer	EU	Debrecen, Hungary	M	U	Bachelors	3	computer science	5	5	5	5	4	5	3	5	4	4
2/25/2021 13:00:54	2/25/2021 13:10:52	0	100	597	1	2/25/2021 13:10:52	R_3knQuS5VAWxd5NQ	anonymous	EN	1		0	0	10/14/1582 0:00:00	13.86	22.514	26.055	4	Chrome	88.0.4324.182	Windows NT 10.0	1920x1080	1	5f1a3c1d94d028134ad46340	81	ME41	4	E	M	23	U	unemplyed	EU	Tallinn, Estonia	M	U	Bachelors	3	Informatics	4	3	5	4	5	5	3	5	4	3
2/25/2021 14:53:07	2/25/2021 15:00:32	0	100	445	1	2/25/2021 15:00:33	R_22VMcws0Y1jdq8m	anonymous	EN	1		0	0	10/14/1582 0:00:00	24.745	34.076	45.206	3	Chrome	88.0.4324.182	Windows NT 10.0	1920x1080	1	5fc1825b3582c1235beee8a7	142	ME34	4	E	M	24	U	Unemployed	EU	Abrantes, Portugal	M	H	High School	3	Mechanic	5	4	4	4	5	5	4	5	5	4
2/25/2021 14:52:07	2/25/2021 15:03:42	0	100	694	1	2/25/2021 15:03:43	R_2DYQKj2lRPG8vZk	anonymous	EN	1		0	0	10/14/1582 0:00:00	10.059	156.499	161.838	23	Opera	73.0.3856.400	Windows NT 10.0	1536x864	1	603437e4de90b52499a74b0e	164	ME57	4	E	M	19	S	Student	NA	Sonora, Mexico	M	H	High School	3	Engineering	5	4	4	5	5	4	5	5	5	5
3/2/2021 13:24:05	3/2/2021 13:40:29	0	100	984	1	3/2/2021 13:40:30	R_2xYtIFdn46gu7pI	anonymous	EN	1	TRUE	100	5	2/25/2021 3:52:58	14.924	141.473	151.677	15	Chrome	88.0.4324.190	Windows NT 10.0	1536x864	1	5fe8d26e88f0577d2608884f	232	ME37	4	E	M	24	S	Student	EU	Lisbon, Portugal	M	U	Bachelors	3	Mechanical Engineering	4	2	5	4	4	5	3	5	5	3
2/25/2021 12:48:37	2/25/2021 12:57:41	0	100	544	1	2/25/2021 12:57:41	R_3gXyHkTLCsOENOo	anonymous	EN	1		0	5	10/14/1582 0:00:00	27.354	38.058	46.003	4	Chrome	88.0.4324.190	Windows NT 10.0	1920x1080	1	5f8db88b20b4c30e4d544995	10	ME54	4	E	M	20	S	Student	UK	Sheffield, UK	M	V	A Levels	1	Photography, Media, Art	5	5	5	5	5	5	5	5	4	5
2/25/2021 12:59:01	2/25/2021 13:06:15	0	100	434	1	2/25/2021 13:06:16	R_3GdjnIlJ9kIPg5M	anonymous	EN	1		0	0	10/14/1582 0:00:00	15.703	58.962	64.189	21	Chrome	88.0.4324.181	Android 10	412x846	1	5f494e2755e3b9495a8919e9	51	ME28	4	E	M	25	S	Law student	SA	Valparaíso, Chile	M	U	Bachelor	8	Law	5	5	4	5	5	5	5	5	5	5
2/25/2021 12:52:00	2/25/2021 13:17:23	0	100	1522	1	2/25/2021 13:17:23	R_3jHtzILaYuMdPs5	anonymous	EN	0.9		0	0	10/14/1582 0:00:00	161.957	170.374	180.389	3	Opera	74.0.3911.107	Windows NT 10.0	1920x1080	1	602ef82219eaccb7bdf91afe	98	ME12	4	E	M	31	Z	Property Management	NA	Richmond, Canada	M	H	Highschool	2	Psychology	5	4	5	5	5	5	4	4	5	4
2/25/2021 12:59:16	2/25/2021 13:17:10	0	100	1073	1	2/25/2021 13:17:10	R_2eaSjvAcvi8Gjy7	anonymous	EN	0.9		0	5	10/14/1582 0:00:00	39.333	41.455	62.086	2	Chrome	88.0.4324.182	Windows NT 10.0	1280x720	1	5df21384feea89111e571831	96	ME05	4	E	M	34	Z	Psychiatrist	EU	Spain, Com. Valenciana	F	P	PhD	4	Psychiatry (Medicine)	5	4	5	5	5	5	5	5	5	5
2/25/2021 13:04:26	2/25/2021 13:17:22	0	100	775	1	2/25/2021 13:17:22	R_2CJPZwNrHRL0WLH	anonymous	EN	0.4	TRUE	100	0	2/25/2021 1:58:52	3.734	33.635	57.137	7	Chrome	88.0.4324.190	Windows NT 10.0	1366x768	1	5f3344917a7a0b159bd0c375	97	ME43	4	E	M	23	Z	Seller	NA	Pachuca, Mexico	F	U	Bachelors	2	Chemistry	5	5	5	5	5	5	5	5	5	5
2/25/2021 12:54:32	2/25/2021 13:10:13	0	100	941	1	2/25/2021 13:10:13	R_XzDZf6jt2NtK3Sh	anonymous	EN	0.9		0	0	10/14/1582 0:00:00	101.91	141.749	142.716	7	Edge	88.0.705.74	Windows NT 10.0	1536x864	1	5b7a401b1e35f00001729e15	79	ME09	4	E	M	32	A	architect	NA	Playa Del Carmen	F	U	Bachelor	1	architecture	5	5	5	5	5	5	5	5	5	5
2/25/2021 14:50:26	2/25/2021 15:02:42	0	100	736	1	2/25/2021 15:02:42	R_bPZkQK3wTYourG9	anonymous	EN	1		0	0	10/14/1582 0:00:00	10.77	11.776	22.434	2	Chrome	88.0.4324.190	Windows NT 10.0	1920x1080	1	5fd053081347ca0d07a0eced	159	QE61	2	E	Q	18	U	Unemployed	UK	London, England	F	B	Basic	6	N/A	4	3	2	2	2	2	3	3	3	3
3/2/2021 15:37:18	3/2/2021 15:52:25	0	100	907	1	3/2/2021 15:52:26	R_1iesli4giiJHZDO	anonymous	EN	1		0	0	10/14/1582 0:00:00	186.166	192.534	207.978	3	Chrome	88.0.4324.190	Windows NT 10.0	1920x1080	1	5f6e0be76cea482e27d38c95	241	QE57	2	E	Q	19	I	IT Specialist	EU	Rzeszów, Poland	M	H	High School	3	IT	3	4	2	2	3	2	5	3	3	4
2/25/2021 12:49:02	2/25/2021 12:59:33	0	100	631	1	2/25/2021 12:59:34	R_2thgFcs9Wc49DZz	anonymous	EN	1		0	0	10/14/1582 0:00:00	12.174	251.026	251.874	10	Firefox	85.0	Windows NT 10.0	1366x768	1	5a9aa8554eecca0001dd7fdc	16	QE17	2	E	Q	27	Z	Call center agent	NA	Puebla, Mexico	F	U	Bachelors	7	Linguistics	5	5	2	4	5	1	5	2	1	5
3/2/2021 15:25:39	3/2/2021 15:54:53	0	100	1753	1	3/2/2021 15:54:53	R_2Eh6vfRMcCZ7OFB	anonymous	EN	0.9		0	0	10/14/1582 0:00:00	10.92	570.235	586.236	71	Chrome	88.0.4324.190	Windows NT 6.1	1366x768	1	5eeba783164680119f2e30c7	242	QE33	2	E	Q	25	U	No Occupation	NA	Huntsville, U.S.A.	F	H	High School	6	No Area of Study	5	5	3	4	2	1	5	3	2	5
2/25/2021 14:50:48	2/25/2021 14:59:29	0	100	521	1	2/25/2021 14:59:30	R_1LezuFlOk3To8VX	anonymous	EN	0.9		0	0	10/14/1582 0:00:00	2.898	57.757	65.924	24	Safari iPhone	13.1.2	iPhone	414x896	1	5fb59725b10d3210fe8f5e7b	132	QE23	2	E	Q	27	RA	Researcher	NA	Lutz, Florida, USA	F	P	PhD	2	Psychology	2	1	3	2	2	4	1	3	2	1
2/25/2021 12:56:00	2/25/2021 13:03:55	0	100	474	1	2/25/2021 13:03:55	R_3JztcfxDbwk0v9d	anonymous	EN	1		0	0	10/14/1582 0:00:00	46.824	65.344	65.756	10	Chrome	88.0.4324.190	Windows NT 10.0	1920x1080	1	5f2f19dc87147c2fb8cc3e79	33	QE45	2	E	Q	21	S	Student	NA	Hermosillo, Mexico	M	U	Bachelors	3	Engineering	4	2	3	3	2	2	2	3	3	2
2/25/2021 12:43:35	2/25/2021 12:47:48	0	100	252	1	2/25/2021 12:47:48	R_rcKWwGr8krU1y7v	anonymous	EN	0.7		0	0	10/14/1582 0:00:00	4.296	26.051	35.924	5	Chrome	88.0.4324.192	Windows NT 10.0	1920x1080	1	60121c5b4e6c66241fa2da33	2	QE58	2	E	Q	18	S	Student	EU	Athens, Greece	M	H	High School	5	Business	3	2	1	2	2	4	2	4	4	3
2/25/2021 14:52:56	2/25/2021 15:16:12	0	100	1396	1	2/25/2021 15:16:12	R_2v6AnjSSlxFiJFX	anonymous	EN	1		0	0	10/14/1582 0:00:00	1.68	27.999	38.332	4	Chrome	88.0.4324.190	Windows NT 10.0	1366x768	1	5ea10b955d9b25000c302fc5	197	QE16	2	E	Q	29	S	Student	NA	Mexico	F	U	Bachelor	11	Sociology	4	4	3	3	3	3	4	3	3	4
3/2/2021 15:24:56	3/2/2021 15:32:30	0	100	454	1	3/2/2021 15:32:31	R_2QuqNd9ItLDUBVf	anonymous	EN	1		0	0	10/14/1582 0:00:00	34.197	35.176	49.255	2	Chrome	88.0.4324.192	Macintosh	1440x900	1	5f77d8354ba6c93666c3833c	234	QE39	2	E	Q	23	S	Student	NA	Boston, USA	M	U	Bachelors	5	Econ and Math	4	3	4	2	2	4	3	4	2	3
2/25/2021 14:52:07	2/25/2021 15:05:13	0	100	786	1	2/25/2021 15:05:13	R_3HApOn13IcjMN6l	anonymous	EN	1		0	0	10/14/1582 0:00:00	29.392	175.487	176.259	12	Edge	90.0.803.0	Windows NT 10.0	1920x1080	1	5f161bb97eb01377e3f11075	172	QE38	2	E	Q	23	S	Student	SA	Ñuñoa, Chile	M	H	High School	4	Health Sciences	3	4	3	4	2	2	4	4	3	4
2/25/2021 14:53:08	2/25/2021 14:57:48	0	100	279	1	2/25/2021 14:57:48	R_3kBvUptaOXkmdnZ	anonymous	EN	1		0	0	10/14/1582 0:00:00	1.125	20.268	30.927	4	Firefox	85.0	Windows NT 10.0	1920x1080	1	5b02ad3ea496b300013d6b3a	117	QE22	2	E	Q	27	Z	Physician	AU	Sydney	M	U	Bachelors	4	Health	4	5	3	4	2	4	3	4	2	5
2/25/2021 13:47:36	2/25/2021 13:55:33	0	100	477	1	2/25/2021 13:55:33	R_1etwALcZoeshbKo	anonymous	EN	1		0	5	10/14/1582 0:00:00	11.264	23.671	25.493	5	Chrome	88.0.4324.182	Windows NT 10.0	1920x1080	1	5ec464a11fc190344f158077	108	QE14	2	E	Q	30	Z	Pharmaceutical	EU	Fundão, Portugal	M	U	Bachelors	2	Pharmacy	4	4	3	3	2	3	4	4	4	4
2/25/2021 12:58:30	2/25/2021 13:03:32	0	100	301	1	2/25/2021 13:03:32	R_2zG8BGh7RjwgQHK	anonymous	EN	1		0	5	10/14/1582 0:00:00	7.223	17.121	20.468	6	Chrome	88.0.4324.182	Windows NT 10.0	2195x1235	1	59c9e3953306be000195bcdc	31	QE20	2	E	Q	27	Z	QA	EU	Bigastro, Spain	M	H	High School	6	N/A	5	5	3	3	4	3	4	3	3	4
2/25/2021 14:51:56	2/25/2021 14:59:43	0	100	466	1	2/25/2021 14:59:43	R_3fdClAFOyTrwVeQ	anonymous	EN	1		0	0	10/14/1582 0:00:00	15.436	21.41	21.759	3	Chrome	88.0.4324.182	Windows NT 10.0	2560x1440	1	59cfe8f223b3e500018f51c1	133	QE25	2	E	Q	26	O	none	EU	Poznań, Poland	F	M	Masters	2	psychology	5	4	3	3	3	4	4	3	3	3
2/25/2021 14:52:25	2/25/2021 15:01:22	0	100	537	1	2/25/2021 15:01:23	R_2ykEXJY7GFhhB7l	anonymous	EN	0.9		0	0	10/14/1582 0:00:00	1.385	125.546	125.967	23	Edge	88.0.705.74	Windows NT 10.0	1360x768	1	5ea6572b086c724ee6eb019a	151	QE50	2	E	Q	21	S	Student	SA	Chillan, Chile	M	H	High School	2	Pharmaceutical Sciences	2	1	4	2	1	5	1	4	3	1
2/25/2021 12:57:16	2/25/2021 13:08:14	0	100	658	1	2/25/2021 13:08:14	R_20U6BzbOjZyuKDE	anonymous	EN	1		0	5	10/14/1582 0:00:00	74.864	88.133	100.7	3	Firefox	85.0	Windows NT 10.0	1920x1080	1	602fda735103a6d3b78c7ad8	68	QE55	2	E	Q	19	S	Student	EU	Santarém, Portugal	M	H	High School	5	Management	3	2	5	2	1	5	2	4	2	2
2/25/2021 12:53:48	2/25/2021 13:11:49	0	100	1081	1	2/25/2021 13:11:50	R_2XjSj8CpL5VUSbb	anonymous	EN	0.9		0	5	10/14/1582 0:00:00	14.394	173.579	176.251	17	Firefox	85.0	Windows NT 10.0	2560x1440	1	5fed47cfcb429d79af4f8ded	86	QE47	2	E	Q	21	U	Unemployed	UK	England	M	H	Secondary School	6	None	2	1	3	3	4	4	1	3	2	1
2/25/2021 14:51:51	2/25/2021 15:00:14	0	100	502	1	2/25/2021 15:00:14	R_2SrwoocTEGfjkHU	anonymous	EN	0.9		0	0	10/14/1582 0:00:00	12.922	24.33	25.558	6	Chrome	88.0.4324.182	Windows NT 10.0	1920x1080	1	5efa5e5318bc3f88c33c96d3	138	QE49	2	E	Q	21	S	Student	NA	Toronto, Canada	M	H	High School	1	Graphic Design	4	3	3	3	3	4	5	3	3	4
2/25/2021 14:52:58	2/25/2021 15:06:44	0	100	826	1	2/25/2021 15:06:44	R_2zGWwR2TaVjT1qA	anonymous	EN	1		0	0	10/14/1582 0:00:00	306.416	318.726	356.49	6	Chrome	88.0.4324.146	Macintosh	1440x900	1	5e8e745ccc3d6c12edbbd79b	181	QE54	2	E	Q	20	S	Student	NA	Toronto, Canada	F	H	High School	4	Kinesiology	4	4	3	3	4	2	4	4	4	4
2/25/2021 14:53:16	2/25/2021 15:00:41	0	100	444	1	2/25/2021 15:00:41	R_3ERel1FuMU2hlzb	anonymous	EN	0.9		0	0	10/14/1582 0:00:00	12.058	17.305	23.386	2	Chrome	88.0.4324.190	Windows NT 10.0	1920x1080	1	5f9c9c032bb5c317ca1b5b22	144	QE52	2	E	Q	20	U	Unemployed	NA	New Jersey, United States	F	U	Bachelors	1	Art	4	4	2	4	4	3	4	4	4	5
2/25/2021 13:02:38	2/25/2021 13:17:34	0	100	895	1	2/25/2021 13:17:34	R_2aXMYgJ8yJ4QI4U	anonymous	EN	0.9		0	0	10/14/1582 0:00:00	43.02	117.789	118.937	6	Chrome	88.0.4324.182	Windows NT 10.0	1366x768	1	5f24dcf6dd9834112f4db16b	99	QE07	2	E	Q	37	Z	financial advisor	NA	baja california, Mexico	M	U	bachelors	5	accounting	3	2	4	3	2	4	4	4	4	2
2/25/2021 12:48:28	2/25/2021 12:55:35	0	100	427	1	2/25/2021 12:55:36	R_2zGWnJzm0TlMwwE	anonymous	EN	0.9		0	5	10/14/1582 0:00:00	4.295	72.018	81.146	27	Safari iPhone	14.0.2	iPhone	375x812	1	5f3ed3db70190c174e55407b	5	QE13	2	E	Q	30	T	Teacher	UK	West Midlands	F	U	BA Hons	9	Early Years Education	5	4	3	3	4	5	3	4	3	4
2/25/2021 12:55:54	2/25/2021 13:01:56	0	100	361	1	2/25/2021 13:01:56	R_cYXwVQPxCeSOWHf	anonymous	EN	0.9		0	0	10/14/1582 0:00:00	13.416	19.985	24.363	3	Chrome	88.0.4324.182	Windows NT 10.0	1920x1080	1	5b0a9b13444cef0001ca2b32	24	QE51	2	E	Q	20	U	Unemployed	AU	Mildura, Australia	F	V	Cert III	1	Art	5	5	3	4	5	2	4	4	4	5
2/25/2021 12:50:01	2/25/2021 13:06:47	0	100	1006	1	2/25/2021 13:06:48	R_2zShcZY2qze10Dn	anonymous	EN	1		0	5	10/14/1582 0:00:00	6.971	20.44	22.93	6	Chrome	88.0.4324.182	Windows NT 10.0	1920x1080	1	5bfda58206c0910001be3d14	54	QE28	2	E	Q	25	S	student	EU	Lublin, Poland	M	H	high school	3	IT	5	5	4	4	4	3	4	4	3	4
2/25/2021 12:53:39	2/25/2021 13:01:39	0	100	480	1	2/25/2021 13:01:39	R_3ElDzgHYSlszIpX	anonymous	EN	0.8		0	5	10/14/1582 0:00:00	33.083	37.594	44.943	3	Firefox	85.0	Windows NT 10.0	1536x864	1	5ef5147359b388165d4b0202	23	QE19	2	E	Q	27	T	Teacher	EU	Stenungsund, Sweden	M	H	Upper Secondary	9	Subject Teaching	5	4	3	4	4	3	5	4	4	4
2/25/2021 13:01:14	2/25/2021 13:10:57	0	100	583	1	2/25/2021 13:10:57	R_1P6tKmIWPzRsRzh	anonymous	EN	1		0	0	10/14/1582 0:00:00	1.246	44.645	51.571	16	Safari iPhone	14.0.3	iPhone	414x896	1	5fbcb5781a7ba619115f50be	82	QE60	2	E	Q	18	U	Unemployed	AU	Australia	F	H	Highschool	2	Psychology	5	5	3	5	2	4	5	4	4	5
2/25/2021 14:52:15	2/25/2021 15:00:50	0	100	515	1	2/25/2021 15:00:50	R_tFJZzGAdSxgWErT	anonymous	EN	1		0	0	10/14/1582 0:00:00	32.397	84.179	129.602	10	Chrome	88.0.4324.182	Windows NT 10.0	1366x768	1	5edc3d681a69d49159555f91	145	QE42	2	E	Q	22	S	Student	EU	Girona, Spain	F	U	Bachelor's	7	History	4	4	2	3	4	4	4	5	4	4
2/25/2021 14:53:24	2/25/2021 15:01:45	0	100	501	1	2/25/2021 15:01:46	R_1n6d6RjBaXVVCWH	anonymous	EN	1		0	0	10/14/1582 0:00:00	51.696	98.361	104.578	10	Edge	88.0.705.74	Windows NT 10.0	1366x768	1	5f064fa585012f0e2cb8bfd8	155	QE43	2	E	Q	22	S	student	NA	Guadalajara, Mexico	Non-binary	U	BA	10	International Relations	4	5	3	2	4	5	5	5	3	5
2/25/2021 14:52:43	2/25/2021 15:21:19	0	100	1715	1	2/25/2021 15:21:19	R_rkffIiuWLdWrzcl	anonymous	EN	1		0	0	10/14/1582 0:00:00	11.745	16.666	17.005	5	Chrome	88.0.4324.182	Windows NT 10.0	2560x1440	1	5b305b176d601d0001d5ea96	202	QE27	2	E	Q	26	Z	Insurance Agent	NA	Vancouver, Canada	M	U	Bachelors	2	Psychology	4	2	4	3	4	3	2	4	4	3
2/25/2021 14:51:12	2/25/2021 14:56:42	0	100	329	1	2/25/2021 14:56:42	R_2WHyGLxqkfTy3yJ	anonymous	EN	1		0	0	10/14/1582 0:00:00	7.214	23.247	25.041	4	Firefox	86.0	Macintosh	1680x1050	1	5faa7a04cb538f398cde6679	112	QE06	2	E	Q	38	Z	Military	NA	Ottawa, Canada	M	U	Bachelors	2	Psychology	4	3	4	4	3	5	3	4	3	2
2/25/2021 13:00:27	2/25/2021 13:09:36	0	100	548	1	2/25/2021 13:09:36	R_307XsPn1kyi9gMK	anonymous	EN	1		0	5	10/14/1582 0:00:00	25.565	30.378	43.884	2	Chrome	88.0.4324.182	Windows NT 10.0	1920x1080	1	5eed7950a383181a9932bc1b	75	QE35	2	E	Q	24	S	Student	EU	Lisbon, Portugal	F	U	Bachelors	2	Science	5	5	4	5	5	1	4	4	4	5
2/25/2021 12:55:27	2/25/2021 13:00:51	0	100	324	1	2/25/2021 13:00:51	R_2yjRLqaNBFWZsWN	anonymous	EN	1		0	5	10/14/1582 0:00:00	17.256	24.291	29.149	2	Firefox	85.0	Windows NT 10.0	1920x1080	1	5fbac83d339ea5b097c3ac28	19	QE18	2	E	Q	27	U	Unemployed	EU	Italy	M	H	High School	3	IT	4	4	5	3	2	4	5	5	4	4
3/2/2021 0:13:03	3/2/2021 0:24:20	0	100	677	1	3/2/2021 0:24:20	R_2ffbSTrciaBgMsz	anonymous	EN	1		0	0	10/14/1582 0:00:00	86.197	98.69	103.411	5	Chrome	88.0.4324.190	Windows NT 10.0	1152x721	1	5ef0a7652df215607fd60858	221	QE12	2	E	Q	32	F	Freelancer	SA	Johannesburg, South Africa	F	H	High School	6	n/a	4	4	4	3	4	5	3	4	3	3
2/25/2021 12:55:28	2/25/2021 13:03:01	0	100	453	1	2/25/2021 13:03:01	R_5mxlec7YE86gXvz	anonymous	EN	1		0	0	10/14/1582 0:00:00	23.091	24.597	32.014	2	Chrome	88.0.4324.146	Windows NT 10.0	1920x1080	1	5c741a67566c7700173ed014	30	QE09	2	E	Q	35	Z	guide	EU	Tartu, Estonia	F	U	Bachelors	2	Biology	5	5	4	4	4	3	5	4	4	5
3/2/2021 15:24:28	3/2/2021 15:33:46	0	100	558	1	3/2/2021 15:33:46	R_AhOCETqE0ENesKZ	anonymous	EN	1		0	0	10/14/1582 0:00:00	18.093	40.923	41.763	5	Chrome	88.0.4324.190	Windows NT 10.0	1600x900	1	5c3e5b3f3885c10001e23746	236	QE56	2	E	Q	19	S	Student	NA	Houston, USA	F	H	High School	3	Biomedical Engineering	4	3	4	3	4	4	3	4	4	4
2/25/2021 14:55:17	2/25/2021 15:05:41	0	100	624	1	2/25/2021 15:05:42	R_1CefiMibWWBm4Na	anonymous	EN	1		0	0	10/14/1582 0:00:00	2.557	20.155	21.253	13	Chrome	88.0.4324.181	Android 10	360x800	1	5e1ddb3fff2b7f1483078831	176	QE53	2	E	Q	20	S	Student	NA	Mexico	F	H	Basic High School	7	Communication	4	5	3	5	4	3	5	4	4	5
3/2/2021 0:09:39	3/2/2021 0:16:32	0	100	413	1	3/2/2021 0:16:33	R_3g96fiPWS17uDRv	anonymous	EN	0.4		0	0	10/14/1582 0:00:00	31.662	62.752	103.487	6	Firefox	86.0	Macintosh	1280x800	1	561ec90aed6e5a000fc7e8d3	209	QE11	2	E	Q	33	RA	Research Associate	UK	York, UK	M	P	PhD	3	Computer Science	4	3	5	4	3	4	3	4	4	3
2/25/2021 12:58:26	2/25/2021 13:11:36	0	100	790	1	2/25/2021 13:11:36	R_1dv0fMnHRKzs9vM	anonymous	EN	0.9		0	5	10/14/1582 0:00:00	20.47	21.982	39.959	3	Chrome	88.0.4324.182	Windows NT 10.0	1920x1080	1	5c7427d637793100010f8bff	85	QE36	2	E	Q	24	S	Student	UK	England	F	U	Bachelors	1	Architecture	5	5	4	4	4	4	5	4	4	5
2/25/2021 12:52:53	2/25/2021 13:05:57	0	100	783	1	2/25/2021 13:05:57	R_OOsADTu1rln01KV	anonymous	EN	1		0	0	10/14/1582 0:00:00	15.651	348.3	356.735	9	Chrome	88.0.4324.190	Windows NT 10.0	1536x864	1	5f2dab46ad7a2d0afd255a6f	47	QE21	2	E	Q	27	Z	Program Assistant	NA	Kittery, USA	F	U	Associates	2	Environmental Science	4	4	4	4	3	5	3	4	4	3
2/25/2021 12:56:53	2/25/2021 13:08:10	0	100	676	1	2/25/2021 13:08:10	R_TuDmgjPdCzxFjYR	anonymous	EN	1		0	0	10/14/1582 0:00:00	43.429	51.579	64.237	2	Chrome	88.0.4324.182	Windows NT 10.0	1366x768	1	5e8e51c592e3950e143306bc	67	QE46	2	E	Q	21	S	student	SA	Santiago, Chile	F	U	Bachelors	7	Communication	5	4	5	4	3	5	4	4	3	3
2/25/2021 13:45:17	2/25/2021 13:50:12	0	100	294	1	2/25/2021 13:50:12	R_vixYB1kogfYIG9r	anonymous	EN	0.9		0	5	10/14/1582 0:00:00	14.458	17.899	25.372	3	Chrome	88.0.4324.182	Windows NT 10.0	1600x900	1	5483702ffdf99b24c654b810	107	QE05	2	E	Q	38	I	IT Consultant	UK	Newcastle, UK	M	P	PhD	7	Philosophy	4	4	4	4	4	4	4	4	4	4
2/25/2021 14:50:57	2/25/2021 14:56:42	0	100	344	1	2/25/2021 14:56:42	R_2wghTkqMwtEamEr	anonymous	EN	0.9		0	0	10/14/1582 0:00:00	30.075	31.268	37.321	2	Firefox	85.0	Macintosh	1440x900	1	5ebbb060cfc8ca18aa11d1ed	111	QE10	2	E	Q	34	H	homemaker	NA	new westminister, canada	Non-binary	H	high school	6	n/a	4	4	4	4	4	5	4	4	3	4
2/25/2021 14:57:26	2/25/2021 15:10:56	0	100	810	1	2/25/2021 15:10:57	R_3CJzPLp2l9bvKfT	anonymous	EN	0.9		0	0	10/14/1582 0:00:00	7.407	55.978	60.395	5	Chrome	88.0.4324.182	Macintosh	1280x800	1	5d27b8fee5af0b00157f41a6	191	QE32	2	E	Q	25	I	IT Technician	NA	Edmonton, Canada	M	H	High School	3	IT	5	5	4	5	3	5	4	4	3	5
2/25/2021 12:51:53	2/25/2021 13:02:08	0	100	614	1	2/25/2021 13:02:08	R_1IS4FMpLaRrWlh1	anonymous	EN	1		0	0	10/14/1582 0:00:00	35.285	39.55	45.99	2	Firefox	85.0	Windows NT 10.0	1536x864	1	5e910bd9917d90442e43191a	26	QE44	2	E	Q	21	A	artist	SA	yungay	F	U	bachelors	1	art	5	5	4	4	5	4	5	4	4	5
2/25/2021 13:01:13	2/25/2021 13:10:27	0	100	553	1	2/25/2021 13:10:27	R_2bZa42wt4jkTTu4	anonymous	EN	0.9				10/14/1582 0:00:00	3.712	65.436	69.278	25	Chrome	88.0.4324.152	Android 10	491x1064	1	5d841f00a05011001ab24240	80	QE29	2	E	Q	25	Z	EMT	NA	Mexico	F	U	Bachelor	4	Medicin	4	5	4	4	5	2	4	5	5	4
2/25/2021 14:56:09	2/25/2021 15:02:57	0	100	407	1	2/25/2021 15:02:57	R_XZ0u6s68nE4lSKt	anonymous	EN	1		0	0	10/14/1582 0:00:00	5.472	24.936	25.608	20	Chrome	88.0.4324.181	Android 10	412x846	1	5f2faeafe08009000adad51e	160	QE37	2	E	Q	24	Z	Doctor	NA	Mexico	M	M	Master	4	Medicine	4	5	4	4	3	5	4	5	4	4
2/25/2021 14:50:21	2/25/2021 14:56:47	0	100	385	1	2/25/2021 14:56:47	R_1MJTBCEcZvcd4y1	anonymous	EN	1		0	0	10/14/1582 0:00:00	6.902	11.734	22.055	2	Chrome	88.0.4324.182	Macintosh	1440x900	1	5f89db0a3075d903fd448c1d	113	QE48	2	E	Q	21	S	Student	NA	Toronto, Canada	Other	V	College Diploma (Associates)	1	Illustration	5	5	5	4	3	5	4	5	3	4
2/25/2021 12:55:07	2/25/2021 13:19:52	0	100	1484	1	2/25/2021 13:19:53	R_6J2SNE0bGioqNGh	anonymous	EN	1		0	0	10/14/1582 0:00:00	365.179	444.472	450.675	6	Chrome	88.0.4324.182	Windows NT 10.0	1536x864	1	5f482864be8b621a19dc1d2a	103	QE41	2	E	Q	22	S	Student and Freelancer	NA	Queretaro, MX	M	H	some college	1	Architecture	5	5	4	4	4	5	5	4	4	5
3/2/2021 15:27:34	3/2/2021 15:33:25	0	100	351	1	3/2/2021 15:33:26	R_Y9r00TBN8rbIM9j	anonymous	EN	1		0	0	10/14/1582 0:00:00	10.626	16.382	23.552	4	Chrome	88.0.4324.190	Windows NT 6.1	1600x900	1	5d8998025e8a740001d6e2f1	235	QE01	2	E	Q	48	Z	Engineer	NA	Kansas City USA	M	H	HS	3	Engineering	5	4	4	5	5	4	5	4	4	4
2/25/2021 13:00:26	2/25/2021 13:07:52	0	100	446	1	2/25/2021 13:07:52	R_32KNtDlokagIds4	anonymous	EN	1		0	5	10/14/1582 0:00:00	38.11	39.506	46.387	2	Chrome	88.0.4324.182	Windows NT 10.0	1366x768	1	5d97091b1787f60011e03cdf	65	QE08	2	E	Q	36	Z	Physics	EU	Goettingen, Germay	M	M	Masters	2	Physics	4	3	5	4	4	4	3	4	5	3
3/2/2021 15:24:40	3/2/2021 15:34:18	0	100	578	1	3/2/2021 15:34:18	R_1jCZY2vBVYjMaeC	anonymous	EN	0.9		0	0	10/14/1582 0:00:00	23.897	36.623	43.545	4	Chrome	88.0.4324.190	Windows NT 6.3	1536x864	1	5d8bf44548909c00178989df	238	QE15	2	E	Q	30	Z	Land Manager	NA	Susanville, CA, USA	M	H	High School	6	N/A	5	5	5	4	4	4	5	5	4	5
2/25/2021 14:52:06	2/25/2021 15:07:41	0	100	935	1	2/25/2021 15:07:42	R_xFLHU8feuXgnPy1	anonymous	EN	0.9		0	0	10/14/1582 0:00:00	76.836	86.296	95.78	3	Firefox	79.0	Windows NT 10.0	1600x900	1	5eeb0671d85b5123bafe06b6	183	QE02	2	E	Q	44	U	Unemployed	EU	Leiria, Portugal	M	H	High School	5	Management Technitian	5	5	4	3	5	5	5	5	4	5
2/25/2021 12:47:10	2/25/2021 12:57:12	0	100	601	1	2/25/2021 12:57:12	R_0kxU947Jsi8hHmV	anonymous	EN	1		0	0	10/14/1582 0:00:00	1.954	29.257	37.461	4	Firefox	86.0	Windows NT 10.0	1366x768	1	5eb0c83f438b1818fd475dc8	8	QE24	2	E	Q	26	S	Student	SA	Santiago, Chile	F	U	Bachelors	2	Microbiology	4	3	5	4	4	5	3	4	4	2
2/25/2021 14:51:55	2/25/2021 14:58:43	0	100	407	1	2/25/2021 14:58:43	R_1mep5rT549wSLaJ	anonymous	EN	0.9		0	0	10/14/1582 0:00:00	2.407	45.015	45.656	9	Safari iPhone	14.0.3	iPhone	414x896	1	5ec05133b6b9b744d8394626	122	QE30	2	E	Q	25	T	Teacher	UK	England	F	M	Masters	2	Psychology	4	3	5	4	3	5	5	4	5	4
2/25/2021 12:59:27	2/25/2021 13:07:20	0	100	473	1	2/25/2021 13:07:21	R_qJSOnD5EsHumthf	anonymous	EN	0.9		0	5	10/14/1582 0:00:00	8.936	17.95	25.055	7	Chrome	88.0.4324.182	Windows NT 10.0	1920x1080	1	5f4d16fc2377a097b0a3a648	61	QE40	2	E	Q	22	S	Student	EU	Portugal	M	U	Bachelor	10	Tourism	5	4	4	4	4	5	5	5	4	5
2/25/2021 14:50:15	2/25/2021 14:58:57	0	100	522	1	2/25/2021 14:58:58	R_3EoM9kcCQn5pLeJ	anonymous	EN	0.9		0	0	10/14/1582 0:00:00	5.081	36.643	39.937	8	Chrome	88.0.4324.190	Windows NT 10.0	1920x1080	1	5eef7da8a4868b05c902ef2d	123	QE31	2	E	Q	25	U	Unemployed	EU	Porto, Portugal	M	H	High School	1	Photography	5	5	5	5	1	5	5	5	5	5
2/25/2021 14:52:56	2/25/2021 15:08:10	0	100	913	1	2/25/2021 15:08:10	R_10oSdN0uCEdNZ9Q	anonymous	EN	1		0	0	10/14/1582 0:00:00	19.252	66.602	74.743	6	Chrome	88.0.4324.182	Windows NT 10.0	1366x768	1	5f4928d947b9fe312e9980ad	185	QE26	2	E	Q	26	S	Student	SA	Llaillay, Chile	M	H	High School	8	Law	5	5	3	5	5	5	4	5	4	4
2/25/2021 12:53:54	2/25/2021 13:05:48	0	100	713	1	2/25/2021 13:05:48	R_29cVWnFxdCLFtyh	anonymous	EN	0.9		0	5	10/14/1582 0:00:00	4.931	110.324	116.482	34	Chrome	88.0.4324.181	Android 10	412x869	1	5f5d0d05a9ba1152f255eab2	45	QE59	2	E	Q	18	Z	Waitress	UK	England	F	H	High school	6	Catering	5	5	4	5	4	5	5	5	4	5
2/25/2021 12:59:54	2/25/2021 13:09:20	0	100	565	1	2/25/2021 13:09:20	R_3NXsZ7bU5icAs2T	anonymous	EN	1		0	0	10/14/1582 0:00:00	73.37	76.585	85.117	3	Chrome	88.0.4324.150	Macintosh	1440x900	1	5f31ea353ad78212bc95a70a	74	QE34	2	E	Q	24	Z	Doctor	NA	Mexico	F	U	Bachelor	4	Medicine	4	4	5	4	4	5	4	4	5	3
3/2/2021 0:10:07	3/2/2021 0:19:22	0	100	554	1	3/2/2021 0:19:22	R_2Tozc5wDhfEo5BG	anonymous	EN	1		0	0	10/14/1582 0:00:00	36.94	42.308	50.381	2	Opera	74.0.3911.107	Windows NT 10.0	1366x768	1	5f279e5e7f5aab5ce9a65248	214	QE04	2	E	Q	41	Z	Video Captioner	NA	Spruce Grove, AB	F	U	College Diploma	3	IT	5	5	5	5	4	5	5	5	5	5
2/25/2021 14:51:05	2/25/2021 15:11:34	0	100	1229	1	2/25/2021 15:11:34	R_2336ONN3AvJqeGP	anonymous	EN	0.9		0	0	10/14/1582 0:00:00	8.154	116.676	125.967	64	Chrome	88.0.4324.182	Windows NT 10.0	1366x768	1	5e13189b1d6b469661725154	192	QE03	2	E	Q	41	F	Freelancer	UK	United Kingdom	F	U	Bachelors degree	8	Law	5	5	5	5	5	5	5	5	5	5
[truncated: 91 more columns]
